# Supplementary material for: Genomic landscape and clonal architecture of mouse oral squamous cell carcinomas dictate tumour ecology
Source: Nat Commun. 2020 Nov 9;11:5671. doi: 10.1038/s41467-020-19401-9 (PMC7652942; doi:10.1038/s41467-020-19401-9)
Supplement: Supplementary file 4 — Supplementary Data 1 [file 41467_2020_19401_MOESM4_ESM.xlsx]

## Sheet: Legend
LEGEND
(description in Supplementary Table 1)
new_name
CGP_ID
Gender
Date_of_Birth
Date_of_Biopsy
Age_days
Age months
has_matched_control
Weeks_4NQO_treatment
4NQO_treatment
Number_lesions_per_tongue
Tumour_site
Tumour_site_DLV
Tumour_Grade
Diagnosis
Tumour_length_um
Tumour_maximum_diameter_mm
Exofitic
Invasive
Invasion um
Tumour_exofitic_shape
Proliferation_EdU+_cells_per_mm2
Proliferation_index
Differentiation
Immune_infiltrate_CD45+cells_mm2
Immune_infiltrate_index
Tcell_infiltrate_CD3+cells_mm2
Tcell_infiltrate_index
Macrophage_infiltrate_CD68+cells_mm2
Macrophage_infiltrate_index

## Sheet: Sheet1
new_name	CGP_ID	Gender	Date_of_Birth	Date_of_Biopsy	Age_days	Age months	has_matched_control	Weeks_4NQO_treatment	4NQO_treatment	Number_lesions_per_tongue	Tumour_site	Tumour_site_DLV	Tumour_Grade	Diagnosis	Tumour_length_um	Tumour_maximum_diameter_mm	Exofitic	Invasive	Invasion um	Tumour_exofitic_shape	Proliferation_EdU+_cells_per_mm2	Proliferation_index	Differentiation	Immune_infiltrate_CD45+cells_mm2	Immune_infiltrate_index	Tcell_infiltrate_CD3+cells_mm2	Tcell_infiltrate_index	Macrophage_infiltrate_CD68+cells_mm2	Macrophage_infiltrate_index
2_V_MD5147a	MD5147a	M	2009-10-31	2010-05-02	183	6.1	yes	4	short	1	ventral	V	2	Hyperplasia	632	NA	N	N	NA	NA	NA	NA	Well-differentiated	2105	2	150	1	0	1
2_V_MD5148a	MD5148a	F	2009-11-04	2010-05-02	179	5.96667	yes	4	short	1	lateral-ventral	V	2	Hyperplasia	993	NA	N	N	NA	NA	799	2	Well-differentiated	2471	2	823	2	38	1
6_L_MD5149a	MD5149a	F	2009-11-20	2010-07-30	252	8.4	no	20	long	3	lateral	L	6	Invasive SCC	2780	2340	N	Y	2270	NA	ND	ND	Moderately differentiated	4451	4	695	2	69	2
4_D_MD5150a	MD5150a	F	2009-12-20	2010-08-13	236	7.86667	yes	17	medium	1	dorsal	D	4	Moderate dysplasia	1830	1540	Y	N	NA	round	876	2	Moderately differentiated	2010	2	403	1	0	1
4_D_MD5151a	MD5151a	M	2009-12-20	2010-09-04	258	8.6	yes	20	long	1	dorsal	D	4	Moderate dysplasia	2880	3490	Y	N	NA	papilloma	837	2	Well-differentiated	5048	3	NA	NA	NA	NA
4_V_MD5152a	MD5152a	M	2009-10-31	2010-09-04	308	10.2667	yes	18	long	3	ventral	V	4	Moderate dysplasia	3180	1950	Y	N	NA	round	732	2	Well-differentiated	820	1	552	2	47	1
4_D_MD5153a	MD5153a	F	2010-01-12	2010-09-04	235	7.83333	yes	14	medium	3	dorsal	D	4	Moderate dysplasia	1930	2120	Y	ND	NA	round	1329	3	Well-differentiated	4664	3	NA	NA	NA	NA
3_V_MD5154a	MD5154a	M	2009-12-20	2010-09-10	264	8.8	yes	21	long	2	ventral	V	3	Mild dysplasia	1710	NA	N	N	NA	NA	796	2	Well-differentiated	2635	2	781	2	9	1
3_D_MD5155a	MD5155a	F	2010-01-12	2010-09-10	241	8.03333	yes	14	medium	2	dorsal	D	3	Mild dysplasia	1720	1410	Y	N	NA	round	486	1	Well-differentiated	2072	2	576	2	0	1
6_D_MD5156a	MD5156a	F	2009-12-20	2010-09-17	271	9.03333	yes	22	long	2	dorsal	D	6	Invasive SCC	3390	2840	Y	Y	2002	round	562	1	Moderately differentiated	3289	3	1027	3	7	1
2_L_MD5157a	MD5157a	M	2009-12-19	2010-09-24	279	9.3	yes	12	medium	1	lateral	L	2	Hyperplasia	1180	NA	N	N	NA	NA	261	1	Well-differentiated	1948	2	663	2	125	3
6_D_MD5158a	MD5158a	M	2009-12-20	2010-09-24	278	9.26667	no	23	long	2	dorsal	D	6	Invasive SCC	4290	2530	Y	Y	1880	papilloma	1072	2	Moderately differentiated	4319	3	488	1	21	1
6_D_MD5159a	MD5159a	M	2009-12-20	2010-10-08	292	9.73333	yes	25	long	2	dorsal	D	6	Invasive SCC	2030	1020	Y	Y	653	papilloma	NA	NA	Well-differentiated	742	1	480	1	0	1
3_D_MD5160a	MD5160a	F	2010-01-17	2010-10-22	278	9.26667	yes	16	medium	2	dorsal	D	3	Mild dysplasia	1070	NA	N	N	NA	NA	1567	3	Well-differentiated	1734	2	394	1	31	1
1_D_MD5506a	MD5506a	M	2009-10-31	2010-05-02	183	6.1	yes	4	short	0	dorsal	D	1	Normal treated	NA	NA	N	N	NA	NA	NA	NA	Well-differentiated	654	1	NA	NA	47	1
1_D_MD5507a	MD5507a	F	2009-10-31	2010-05-02	183	6.1	yes	4	short	0	dorsal	D	1	Normal treated	NA	NA	N	N	NA	NA	1509	3	Well-differentiated	646	1	649	2	86	2
1_D_MD5508a	MD5508a	M	2009-12-31	2010-07-29	210	7	yes	8	short	0	dorsal	D	1	Normal treated	NA	NA	N	N	NA	NA	1546	3	Well-differentiated	1671	2	542	2	0	1
2_L_MD5509a	MD5509a	F	2010-01-12	2010-07-29	198	6.6	yes	8	short	2	dorsal-lateral	L	2	Hyperplasia	1150	NA	N	N	NA	NA	NA	NA	Well-differentiated	1993	2	1333	3	140	3
2_V_MD5509c	MD5509c	F	2010-01-12	2010-07-29	198	6.6	yes	8	short	2	ventral	V	2	Hyperplasia	1030	NA	N	N	NA	NA	592	1	Well-differentiated	1628	2	1148	3	92	2
2_D_MD5510a	MD5510a	F	2009-12-31	2010-07-29	210	7	yes	8	short	2	dorsal	D	2	Hyperplasia	745	NA	N	N	NA	NA	1894.94	3	Well-differentiated	1625	2	408	1	28	1
2_V_MD5510c	MD5510c	F	2009-12-31	2010-07-29	210	7	yes	8	short	2	ventral	V	2	Hyperplasia	929	NA	N	N	NA	NA	989.048	2	Well-differentiated	2463	2	591	2	153	3
5_D_MD5511a	MD5511a	F	2009-11-20	2010-07-30	252	8.4	yes	20	long	3	dorsal	D	5	Moderate dysplasia	1870	1540	Y	N	NA	round	ND	ND	Well-differentiated	1827	2	333	1	8	1
5_D_MD5511c	MD5511c	F	2009-11-20	2010-07-30	252	8.4	yes	20	long	3	dorsal	D	5	Moderate dysplasia	2090	1560	Y	N	NA	round	ND	ND	Well-differentiated	1827	2	517	2	8	1
2_D_MD5511d	MD5511d	F	2009-11-20	2010-07-30	252	8.4	yes	20	long	3	dorsal	D	2	Hyperplasia	1190	NA	N	N	NA	NA	ND	ND	Well-differentiated	1298	1	214	1	122	3
2_D_MD5512a	MD5512a	M	2009-12-31	2010-08-13	225	7.5	yes	10	medium	2	dorsal	D	2	Hyperplasia	706	NA	N	N	NA	NA	1324	3	Well-differentiated	1189	1	200	1	101	3
2_L_MD5513a	MD5513a	F	2010-01-12	2010-08-13	213	7.1	yes	10	medium	2	dorsal-lateral	L	2	Hyperplasia	759	NA	N	N	NA	NA	NA	NA	Well-differentiated	NA	NA	NA	NA	NA	NA
3_V_MD5513c	MD5513c	F	2010-01-12	2010-08-13	213	7.1	yes	10	medium	2	ventral	V	3	Mild dysplasia	1020	NA	N	N	NA	NA	NA	NA	Well-differentiated	NA	NA	NA	NA	NA	NA
1_V_MD5514a	MD5514a	M	2009-12-19	2010-08-13	237	7.9	yes	6	short	0	ventral	V	1	Normal treated	685	NA	N	N	NA	NA	771	2	Well-differentiated	3611	3	272	1	12	1
2_L_MD5515a	MD5515a	F	2009-12-24	2010-08-13	232	7.73333	yes	6	short	1	lateral	L	2	Hyperplasia	1110	NA	N	N	NA	NA	1406	3	Well-differentiated	3080	3	502	2	120	3
2_D_MD5516a	MD5516a	F	2010-01-17	2010-08-13	208	6.93333	yes	6	short	0	dorsal	D	2	Hyperplasia	1180	NA	N	N	NA	NA	1625	3	Well-differentiated	3065	3	1504	3	136	3
1_D_MD5517a	MD5517a	F	2010-01-17	2010-08-13	208	6.93333	yes	6	short	0	dorsal	D	1	Normal treated	NA	NA	N	N	NA	NA	ND	ND	Well-differentiated	NA	NA	NA	NA	NA	NA
3_V_MD5518a	MD5518a	F	2009-10-31	2010-08-13	286	9.53333	yes	15	medium	1	ventral	V	3	Mild dysplasia	2230	NA	N	N	NA	NA	614	1	Well-differentiated	1626	2	1183	3	90	2
3_L_MD5519a	MD5519a	F	2009-11-20	2010-08-27	280	9.33333	yes	24	long	1	lateral	L	3	Mild dysplasia	1540	NA	N	N	NA	NA	643	1	Well-differentiated	3739	3	NA	NA	NA	NA
4_D_MD5520a	MD5520a	M	2009-12-20	2010-09-04	258	8.6	yes	20	long	1	dorsal	D	4	Moderate dysplasia	2880	3490	Y	N	NA	papilloma	837	2	Well-differentiated	5048	3	NA	NA	NA	NA
4_L_MD5521a	MD5521a	M	2009-12-20	2010-09-04	258	8.6	yes	20	long	2	lateral	L	4	Moderate dysplasia	1690	NA	N	N	NA	NA	ND	ND	Well-differentiated	NA	NA	NA	NA	NA	NA
4_V_MD5522a	MD5522a	M	2009-10-31	2010-09-04	308	10.2667	yes	18	long	3	ventral	V	4	Moderate dysplasia	3180	1950	Y	N	NA	round	732	2	Well-differentiated	820	1	552	2	47	1
3_D_MD5523a	MD5523a	F	2009-10-31	2010-09-04	308	10.2667	yes	18	long	NA	dorsal	D	3	Mild dysplasia	792	NA	N	N	NA	NA	1896	3	Well-differentiated	1644	2	NA	NA	NA	NA
4_D_MD5524a	MD5524a	F	2010-01-12	2010-09-04	235	7.83333	yes	14	medium	1	dorsal	D	4	Moderate dysplasia	1930	2120	Y	ND	NA	round	1329	3	Well-differentiated	4664	3	NA	NA	NA	NA
6_D_MD5525a	MD5525a	F	2009-11-20	2010-09-10	294	9.8	yes	26	long	3	dorsal	D	6	Invasive SCC	2930	1720	Y	Y	1090	round	773	2	Moderately differentiated	1312	1	849	2	33	1
6_D_MD5526a	MD5526a	F	2009-12-20	2010-09-10	264	8.8	yes	21	long	3	dorsal	D	6	Invasive SCC	3950	2540	Y	Y	506	papilloma	580	1	Well-differentiated	3728	3	1387	3	22	1
4_V_MD5526c	MD5526c	F	2009-12-20	2010-09-10	264	8.8	yes	21	long	3	ventral	V	4	Moderate dysplasia	1380	412	Y	N	NA	verrucous	1482	3	Moderately differentiated	2272	2	723	2	32	1
2_D_MD5526d	MD5526d	F	2009-12-20	2010-09-10	264	8.8	yes	21	long	3	dorsal	D	2	Hyperplasia	1350	NA	N	N	NA	NA	911	2	Well-differentiated	2552	2	516	2	217	3
4_D_MD5527a	MD5527a	M	2009-12-31	2010-09-10	253	8.43333	yes	14	medium	2	dorsal	D	4	Moderate dysplasia	2030	1680	Y	N	NA	papilloma	94	1	Well-differentiated	1191	1	859	2	11	1
3_V_MD5528a	MD5528a	M	2009-12-31	2010-09-10	253	8.43333	yes	14	medium	1	ventral	V	3	Mild dysplasia	1510	940	Y	N	NA	ND	1331	3	Well-differentiated	1006	1	637	2	90	2
3_V_MD5529a	MD5529a	F	2010-01-12	2010-09-10	241	8.03333	yes	14	medium	2	ventral	V	3	Mild dysplasia	ND	ND	Y	N	ND	papilloma	ND	ND	Well-differentiated	NA	NA	NA	NA	NA	NA
2_D_MD5529c	MD5529c	F	2010-01-12	2010-09-10	241	8.03333	yes	14	medium	2	dorsal	D	2	Hyperplasia	600	NA	N	N	NA	NA	702	1	Well-differentiated	1563	2	194	1	69	2
6_D_MD5530a	MD5530a	F	2009-12-20	2010-09-17	271	9.03333	yes	22	long	2	dorsal	D	6	Invasive SCC	1550	1810	Y	Y	128	papilloma	585	1	Well-differentiated	663	1	567	2	68	2
2_L_MD5531a	MD5531a	F	2009-12-24	2010-09-24	274	9.13333	yes	12	medium	2	dorsal-lateral	L	2	Hyperplasia	1170	NA	N	N	NA	NA	1558	3	Well-differentiated	1418	1	1023	3	71	2
2_L_MD5531c	MD5531c	F	2009-12-24	2010-09-24	274	9.13333	yes	12	medium	2	lateral	L	2	Hyperplasia	2120	NA	N	N	NA	NA	1019	2	Well-differentiated	340	1	NA	NA	NA	NA
3_D_MD5532a	MD5532a	F	2010-01-17	2010-09-24	250	8.33333	yes	12	medium	1	dorsal	D	3	Mild dysplasia	1010	NA	N	N	NA	NA	NA	NA	Well-differentiated	NA	NA	1544	3	71	2
4_D_MD5533a	MD5533a	F	2010-01-17	2010-09-24	250	8.33333	yes	12	medium	1	dorsal	D	4	Moderate dysplasia	1550	NA	N	Y	471	NA	1138	2	Well-differentiated	1797	2	1093	3	66	2
4_D_MD5534a	MD5534a	M	2009-12-31	2010-09-24	267	8.9	yes	16	medium	2	dorsal	D	4	Moderate dysplasia	1450	1570	Y	N	NA	papilloma	453	1	Well-differentiated	1659	2	762	2	19	1
2_D_MD5534c	MD5534c	M	2009-12-31	2010-09-24	267	8.9	yes	16	medium	2	dorsal	D	2	Hyperplasia	1270	NA	N	N	NA	NA	1210	2	Well-differentiated	1841	2	683	2	42	1
6_D_MD5535a	MD5535a	F	2010-01-12	2010-09-24	255	8.5	yes	16	medium	1	dorsal	D	6	Invasive SCC	1940	979	Y	Y	707	papilloma	670	1	Well-differentiated	1599	2	400	1	144	3
6_V_MD5536a	MD5536a	M	2010-01-17	2010-06-04	138	4.6	yes	18	long	2	ventral	V	6	Invasive SCC	1920	1740	Y	Y	416	verrucous	63	1	Well-differentiated	3215	3	1279	3	131	3
3_V_MD5537a	MD5537a	F	2009-11-20	2010-10-08	322	10.7333	yes	18	long	1	ventral	V	3	Mild dysplasia	1510	404	Y	N	NA	papilloma	823	1	Well-differentiated	1711	2	663	2	138	3
6_D_MD5537c	MD5537c	F	2009-11-20	2010-10-08	322	10.7333	yes	18	long	1	dorsal	D	6	Invasive SCC	1930	1490	Y	Y	359	verrucous	459	1	Well-differentiated	1273	2	582	2	93	2
4_V_MD5538a	MD5538a	F	2010-01-17	2010-10-22	278	9.26667	yes	16	medium	3	ventral	V	4	Moderate dysplasia	1290	1920	Y	N	NA	papilloma	605	1	Well-differentiated	3429	3	1031	3	156	3
2_D_MD5538c	MD5538c	F	2010-01-17	2010-10-22	278	9.26667	yes	16	medium	3	dorsal	D	2	Hyperplasia	980	NA	N	N	NA	NA	967	1	Well-differentiated	1718	2	257	1	53	2
3_V_MD5538d	MD5538d	F	2010-01-17	2010-10-22	278	9.26667	yes	16	medium	3	ventral	V	3	Mild dysplasia	1710	1260	N	N	NA	NA	588	1	Well-differentiated	1874	2	709	2	118	3
3_V_MD5539a	MD5539a	M	2009-12-19	2010-10-22	307	10.2333	yes	16	medium	1	ventral	V	3	Mild dysplasia	962	NA	N	N	NA	NA	605	1	Well-differentiated	624	1	174	1	5	1
3_V_MD5540a	MD5540a	M	2010-01-17	2010-11-06	293	9.76667	yes	22	long	2	ventral	V	3	Mild dysplasia	1880	1280	Y	N	NA	papilloma	279	1	Moderately differentiated	1624	2	576	2	9	1
6_L_MD5541a	MD5541a	M	2010-01-17	2010-11-06	293	9.76667	yes	22	long	1	dorsal-lateral	L	6	Invasive SCC	1455	772	N	Y	737	round	817	2	Moderately differentiated	7474	4	2192	3	11	1
6_V_MD5542a	MD5542a	F	2010-01-12	2010-12-03	325	10.8333	yes	26	long	1	ventral	V	6	Invasive SCC	991	544	N	Y	544	NA	1248	3	Well-differentiated	1587	2	1030	3	33	1
2_D_MD5543a	MD5543a	M	2009-12-19	2010-12-03	349	11.6333	yes	22	long	NA	dorsal	D	2	Hyperplasia	1480	NA	N	N	NA	NA	848	2	Well-differentiated	1468	1	NA	NA	NA	NA
3_V_MD5543c	MD5543c	M	2009-12-19	2010-12-03	349	11.6333	yes	22	long	NA	ventral	V	3	Mild dysplasia	1710	NA	N	N	NA	NA	771	2	Well-differentiated	1586	2	NA	NA	NA	NA
4_D_MD5544a	MD5544a	M	2009-12-19	2010-12-03	344	11.4667	yes	22	long	NA	dorsal	D	4	Moderate dysplasia	4140	1630	Y	N	NA	papilloma	794	2	Well-differentiated	NA	1	242	1	198	3
5_V_MD5545a	MD5545a	F	2009-12-24	2010-12-03	344	11.4667	yes	22	long	NA	lateral-ventral	V	5	Moderate dysplasia	2250	1160	Y	N	NA	ND	895	2	Well-differentiated	1138	1	667	2	103	3
6_D_MD5546a	MD5546a	F	2009-12-24	2010-12-03	344	11.4667	yes	22	long	NA	dorsal	D	6	Invasive SCC	1860	393	N	Y	466	ND	952	2	Well-differentiated	683	1	NA	NA	88	2
__MD5147b	MD5147b						control
__MD5148b	MD5148b						control
__MD5150b	MD5150b						control
__MD5152b	MD5152b						control
__MD5154b	MD5154b						control
__MD5155b	MD5155b						control
__MD5156b	MD5156b						control
__MD5157b	MD5157b						control
__MD5159b	MD5159b						control
__MD5160b	MD5160b						control
__MD5506b	MD5506b						control
__MD5507b	MD5507b						control
__MD5508b	MD5508b						control
__MD5509b	MD5509b						control
__MD5510b	MD5510b						control
__MD5511b	MD5511b						control
__MD5512b	MD5512b						control
__MD5513b	MD5513b						control
__MD5514b	MD5514b						control
__MD5515b	MD5515b						control
__MD5516b	MD5516b						control
__MD5517b	MD5517b						control
__MD5518b	MD5518b						control
__MD5519b	MD5519b						control
__MD5520b	MD5520b						control
__MD5521b	MD5521b						control
__MD5523b	MD5523b						control
__MD5524b	MD5524b						control
__MD5525b	MD5525b						control
__MD5526b	MD5526b						control
__MD5527b	MD5527b						control
__MD5528b	MD5528b						control
__MD5529b	MD5529b						control
__MD5530b	MD5530b						control
__MD5531b	MD5531b						control
__MD5532b	MD5532b						control
__MD5533b	MD5533b						control
__MD5534b	MD5534b						control
__MD5535b	MD5535b						control
__MD5536b	MD5536b						control
__MD5538b	MD5538b						control
__MD5539b	MD5539b						control
__MD5540b	MD5540b						control
__MD5541b	MD5541b						control
__MD5542b	MD5542b						control
__MD5543b	MD5543b						control
__MD5544b	MD5544b						control
__MD5545b	MD5545b						control
__MD5546b	MD5546b						control
__MD5547b	MD5547b						Normal control no tumour matched
__MD5548b	MD5548b						Normal control no tumour matched
