# Supplementary material for: Genomic landscape and clonal architecture of mouse oral squamous cell carcinomas dictate tumour ecology
Source: Nat Commun. 2020 Nov 9;11:5671. doi: 10.1038/s41467-020-19401-9 (PMC7652942; doi:10.1038/s41467-020-19401-9)
Supplement: Supplementary file 6 — Supplementary Data 3 [file 41467_2020_19401_MOESM6_ESM.xlsx]

## Sheet: Legend
Supplementary Data 3
Tongue recurrent mutated genes in human TSCC. List of 465 human genes evaluated from target-exome sequencing.
Legend:
Our exome data - At least 2 times in the SG exome data											28
Our exome data - Called by Partek and GATK 1.4, but not recurred											164
Identified by Agrawal et al, 2011											10
Identified by Stransky et al, 2011											35
Cancer gene according to Ion AmpliSeq™ Comprehensive Cancer Panel target gene list (Life Technologies)											186
Selection after TCGA data analysis											42
Agrawal, N. et al. Exome sequencing of head and neck squamous cell carcinoma reveals inactivating mutations in NOTCH1. Science 333, 1154–1157 (2011).
Stransky, N. et al. The mutational landscape of head and neck squamous cell carcinoma. Science 333, 1157–1160 (2011).

## Sheet: Sheet1
Gene Symbol	Source
Acaca	Tongue WES - Recurrence
Akap9	Tongue WES - Recurrence
Arsd	Tongue WES - Recurrence
Casp8	Tongue WES - Recurrence
Cdkn2A	Tongue WES - Recurrence
Col27A1	Tongue WES - Recurrence
Col6A6	Tongue WES - Recurrence
Corin	Tongue WES - Recurrence
Ctnna2	Tongue WES - Recurrence
Dock3	Tongue WES - Recurrence
Dtwd1	Tongue WES - Recurrence
Fat1	Tongue WES - Recurrence
Fsip2	Tongue WES - Recurrence
Hdac6	Tongue WES - Recurrence
Herc2	Tongue WES - Recurrence
Kiaa1731	Tongue WES - Recurrence
Kntc1	Tongue WES - Recurrence
Map1Lc3B	Tongue WES - Recurrence
Notch1	Tongue WES - Recurrence
Plec	Tongue WES - Recurrence
Prr12	Tongue WES - Recurrence
Ptch1	Tongue WES - Recurrence
Rapsn	Tongue WES - Recurrence
Rev3L	Tongue WES - Recurrence
Syne2	Tongue WES - Recurrence
Tgfbr2	Tongue WES - Recurrence
Trp53	Tongue WES - Recurrence
Znf37A	Tongue WES - Recurrence
Abat	Tongue WES - Non-recurrence
Abcc4	Tongue WES - Non-recurrence
Adprhl1	Tongue WES - Non-recurrence
Ak5	Tongue WES - Non-recurrence
Anpep	Tongue WES - Non-recurrence
Arfgef1	Tongue WES - Non-recurrence
Arhgap25	Tongue WES - Non-recurrence
Ascl1	Tongue WES - Non-recurrence
Atl2	Tongue WES - Non-recurrence
Atp8A1	Tongue WES - Non-recurrence
Azi2	Tongue WES - Non-recurrence
Bnc2	Tongue WES - Non-recurrence
Brwd1	Tongue WES - Non-recurrence
C16Orf62	Tongue WES - Non-recurrence
Cacna1H	Tongue WES - Non-recurrence
Casd1	Tongue WES - Non-recurrence
Cbs	Tongue WES - Non-recurrence
Ccar1	Tongue WES - Non-recurrence
Ccdc129	Tongue WES - Non-recurrence
Ccdc132	Tongue WES - Non-recurrence
Cd163	Tongue WES - Non-recurrence
Cenpf	Tongue WES - Non-recurrence
Chd3	Tongue WES - Non-recurrence
Chsy3	Tongue WES - Non-recurrence
Cklf	Tongue WES - Non-recurrence
Cnbd1	Tongue WES - Non-recurrence
Cntln	Tongue WES - Non-recurrence
Cntnap5	Tongue WES - Non-recurrence
Col12A1	Tongue WES - Non-recurrence
Csmd3	Tongue WES - Non-recurrence
Ddr2	Tongue WES - Non-recurrence
Ddt	Tongue WES - Non-recurrence
Dlec1	Tongue WES - Non-recurrence
Dnhd1	Tongue WES - Non-recurrence
Drd1	Tongue WES - Non-recurrence
Eif3D	Tongue WES - Non-recurrence
Epn1	Tongue WES - Non-recurrence
Evpl	Tongue WES - Non-recurrence
F8	Tongue WES - Non-recurrence
Fbn2	Tongue WES - Non-recurrence
Fbxl5	Tongue WES - Non-recurrence
Fer	Tongue WES - Non-recurrence
Gabrg2	Tongue WES - Non-recurrence
Gca	Tongue WES - Non-recurrence
Ggct	Tongue WES - Non-recurrence
Gin1	Tongue WES - Non-recurrence
Glmn	Tongue WES - Non-recurrence
Glp2R	Tongue WES - Non-recurrence
Gtpbp2	Tongue WES - Non-recurrence
Havcr2	Tongue WES - Non-recurrence
Hivep2	Tongue WES - Non-recurrence
Hnf1B	Tongue WES - Non-recurrence
Hoxd10	Tongue WES - Non-recurrence
Hs3St2	Tongue WES - Non-recurrence
Hspa1L	Tongue WES - Non-recurrence
Ids	Tongue WES - Non-recurrence
Impa1	Tongue WES - Non-recurrence
Irx1	Tongue WES - Non-recurrence
Itgb7	Tongue WES - Non-recurrence
Itih4	Tongue WES - Non-recurrence
Jmjd1C	Tongue WES - Non-recurrence
Jph1	Tongue WES - Non-recurrence
Kctd16	Tongue WES - Non-recurrence
Kiaa0513	Tongue WES - Non-recurrence
Kif20A	Tongue WES - Non-recurrence
Kif6	Tongue WES - Non-recurrence
Klhdc7B	Tongue WES - Non-recurrence
Klhl10	Tongue WES - Non-recurrence
Klhl4	Tongue WES - Non-recurrence
Lama1	Tongue WES - Non-recurrence
Lgi2	Tongue WES - Non-recurrence
Lgsn	Tongue WES - Non-recurrence
Lipg	Tongue WES - Non-recurrence
Lrp1B	Tongue WES - Non-recurrence
Lrrfip1	Tongue WES - Non-recurrence
Lrrk2	Tongue WES - Non-recurrence
Macf1	Tongue WES - Non-recurrence
Mdm1	Tongue WES - Non-recurrence
Mtmr10	Tongue WES - Non-recurrence
Mtx2	Tongue WES - Non-recurrence
Myh2	Tongue WES - Non-recurrence
Myh9	Tongue WES - Non-recurrence
Myo1F	Tongue WES - Non-recurrence
Nanp	Tongue WES - Non-recurrence
Neurl4	Tongue WES - Non-recurrence
Nhlrc1	Tongue WES - Non-recurrence
Nmi	Tongue WES - Non-recurrence
Nrk	Tongue WES - Non-recurrence
Nsun2	Tongue WES - Non-recurrence
Nsun5	Tongue WES - Non-recurrence
Nup188	Tongue WES - Non-recurrence
Ofd1	Tongue WES - Non-recurrence
Or8K5	Tongue WES - Non-recurrence
Pabpc5	Tongue WES - Non-recurrence
Pafah1B1	Tongue WES - Non-recurrence
Parp14	Tongue WES - Non-recurrence
Pasd1	Tongue WES - Non-recurrence
Patz1	Tongue WES - Non-recurrence
Pcdh17	Tongue WES - Non-recurrence
Pcdha11	Tongue WES - Non-recurrence
Pced1A	Tongue WES - Non-recurrence
Pde4Dip	Tongue WES - Non-recurrence
Pex6	Tongue WES - Non-recurrence
Phf6	Tongue WES - Non-recurrence
Phf8	Tongue WES - Non-recurrence
Pi15	Tongue WES - Non-recurrence
Pip5K1B	Tongue WES - Non-recurrence
Plcg2	Tongue WES - Non-recurrence
Plxna3	Tongue WES - Non-recurrence
Pm20D1	Tongue WES - Non-recurrence
Poc5	Tongue WES - Non-recurrence
Pou4F3	Tongue WES - Non-recurrence
Rasa2	Tongue WES - Non-recurrence
Rbm20	Tongue WES - Non-recurrence
Rbm26	Tongue WES - Non-recurrence
Rhbdd1	Tongue WES - Non-recurrence
Rif1	Tongue WES - Non-recurrence
Rnf40	Tongue WES - Non-recurrence
Rnpepl1	Tongue WES - Non-recurrence
Rpa4	Tongue WES - Non-recurrence
Rufy3	Tongue WES - Non-recurrence
Ryr2	Tongue WES - Non-recurrence
Scn1A	Tongue WES - Non-recurrence
Setd2	Tongue WES - Non-recurrence
Shb	Tongue WES - Non-recurrence
Siah1	Tongue WES - Non-recurrence
Sipa1	Tongue WES - Non-recurrence
Slc16A3	Tongue WES - Non-recurrence
Sptan1	Tongue WES - Non-recurrence
Stard7	Tongue WES - Non-recurrence
Stk32B	Tongue WES - Non-recurrence
Stxbp5	Tongue WES - Non-recurrence
Synj2Bp	Tongue WES - Non-recurrence
Tab3	Tongue WES - Non-recurrence
Tead2	Tongue WES - Non-recurrence
Tfip11	Tongue WES - Non-recurrence
Themis2	Tongue WES - Non-recurrence
Tmcc2	Tongue WES - Non-recurrence
Tmem200C	Tongue WES - Non-recurrence
Tmem232	Tongue WES - Non-recurrence
Tnks	Tongue WES - Non-recurrence
Topaz1	Tongue WES - Non-recurrence
Trim13	Tongue WES - Non-recurrence
Tsga13	Tongue WES - Non-recurrence
Unc5D	Tongue WES - Non-recurrence
Usp15	Tongue WES - Non-recurrence
Vangl1	Tongue WES - Non-recurrence
Vav3	Tongue WES - Non-recurrence
Vwa8	Tongue WES - Non-recurrence
Wapal	Tongue WES - Non-recurrence
Wipf2	Tongue WES - Non-recurrence
Wnt2B	Tongue WES - Non-recurrence
Xkr5	Tongue WES - Non-recurrence
Xrn1	Tongue WES - Non-recurrence
Yipf5	Tongue WES - Non-recurrence
Ythdc1	Tongue WES - Non-recurrence
Zc3H12C	Tongue WES - Non-recurrence
Znf318	Tongue WES - Non-recurrence
Znf407	Tongue WES - Non-recurrence
Znf527	Tongue WES - Non-recurrence
Znf548	Tongue WES - Non-recurrence
Znf568	Tongue WES - Non-recurrence
Znf672	Tongue WES - Non-recurrence
Zswim5	Tongue WES - Non-recurrence
Epha7	Agrawal et al, 2011 (JHU)
Fbxw7	Agrawal et al, 2011 (JHU)
Hras	Agrawal et al, 2011 (JHU)
Nrxn2	Agrawal et al, 2011 (JHU)
Nrxn3	Agrawal et al, 2011 (JHU)
Pik3Ap1	Agrawal et al, 2011 (JHU)
Pik3Ca	Agrawal et al, 2011 (JHU)
Rasa1	Agrawal et al, 2011 (JHU)
Rimbp2	Agrawal et al, 2011 (JHU)
Si	Agrawal et al, 2011 (JHU)
Adcy8	Stransky et al, 2011 (Broad Inst.)
Cdh10	Stransky et al, 2011 (Broad Inst.)
Cdh12	Stransky et al, 2011 (Broad Inst.)
Clstn2	Stransky et al, 2011 (Broad Inst.)
Cntnap2	Stransky et al, 2011 (Broad Inst.)
Col1A2	Stransky et al, 2011 (Broad Inst.)
Col22A1	Stransky et al, 2011 (Broad Inst.)
Dicer1	Stransky et al, 2011 (Broad Inst.)
Fam135B	Stransky et al, 2011 (Broad Inst.)
Grm8	Stransky et al, 2011 (Broad Inst.)
Lilrb1	Stransky et al, 2011 (Broad Inst.)
Lrfn5	Stransky et al, 2011 (Broad Inst.)
Lrrtm1	Stransky et al, 2011 (Broad Inst.)
Magec1	Stransky et al, 2011 (Broad Inst.)
Med1	Stransky et al, 2011 (Broad Inst.)
Mll2/Kmt2D	Stransky et al, 2011 (Broad Inst.)
Nav3	Stransky et al, 2011 (Broad Inst.)
Notch2	Stransky et al, 2011 (Broad Inst.)
Notch3	Stransky et al, 2011 (Broad Inst.)
Nsd1	Stransky et al, 2011 (Broad Inst.)
Pcdh15	Stransky et al, 2011 (Broad Inst.)
Pkhd1L1	Stransky et al, 2011 (Broad Inst.)
Pkp4	Stransky et al, 2011 (Broad Inst.)
Ppp1R9A	Stransky et al, 2011 (Broad Inst.)
Prdm9	Stransky et al, 2011 (Broad Inst.)
Pten	Stransky et al, 2011 (Broad Inst.)
Rb1	Stransky et al, 2011 (Broad Inst.)
Rims2	Stransky et al, 2011 (Broad Inst.)
Ripk4	Stransky et al, 2011 (Broad Inst.)
Syne1	Stransky et al, 2011 (Broad Inst.)
Thsd7A	Stransky et al, 2011 (Broad Inst.)
Tp63	Stransky et al, 2011 (Broad Inst.)
Ush2A	Stransky et al, 2011 (Broad Inst.)
Zfhx4	Stransky et al, 2011 (Broad Inst.)
Znf804B	Stransky et al, 2011 (Broad Inst.)
Aars	TCGA data
Abcc9	TCGA data
Asap1	TCGA data
Btnl8	TCGA data
Ccdc38	TCGA data
Cdh8	TCGA data
Dcaf12L2	TCGA data
Dcaf4L2	TCGA data
Eif2S2	TCGA data
Frmd3	TCGA data
Fry	TCGA data
Hells	TCGA data
Hla-A	TCGA data
Hps4	TCGA data
Htt	TCGA data
Igf2Bp1	TCGA data
Igf2Bp2	TCGA data
Igfbpl1	TCGA data
Itgav	TCGA data
Kiaa1797	TCGA data
Kif4B	TCGA data
Krt83	TCGA data
Krtap4-5	TCGA data
Mavs	TCGA data
Mefv	TCGA data
Mfn1	TCGA data
Mmp15	TCGA data
Mudeng	TCGA data
Nalcn	TCGA data
Nfe2L2	TCGA data
Nlrp2	TCGA data
Nlrp4	TCGA data
Scel	TCGA data
Sema3E	TCGA data
Serpinb4	TCGA data
Serpinf1	TCGA data
Sgk223	TCGA data
Sidt2	TCGA data
Tas2R19	TCGA data
Tex15	TCGA data
Thap7	TCGA data
Znf473	TCGA data
Abl2	Cancer Genes
Adamts20	Cancer Genes
Aff1	Cancer Genes
Aff3	Cancer Genes
Akt2	Cancer Genes
Akt3	Cancer Genes
Alk	Cancer Genes
Amer1	Cancer Genes
Apc	Cancer Genes
Ar	Cancer Genes
Arid1A	Cancer Genes
Arid2	Cancer Genes
Arnt	Cancer Genes
Asxl1	Cancer Genes
Atm	Cancer Genes
Atr	Cancer Genes
Atrx	Cancer Genes
Aurkb	Cancer Genes
Aurkc	Cancer Genes
Axl	Cancer Genes
Bai3	Cancer Genes
Bcl11A	Cancer Genes
Bcl9	Cancer Genes
Blm	Cancer Genes
Blnk	Cancer Genes
Braf	Cancer Genes
Brip1	Cancer Genes
Btk	Cancer Genes
Bub1B	Cancer Genes
Card11	Cancer Genes
Cdh1	Cancer Genes
Cdh11	Cancer Genes
Cdh2	Cancer Genes
Cdh20	Cancer Genes
Cdh5	Cancer Genes
Cdk12	Cancer Genes
Cdk4	Cancer Genes
Cdk8	Cancer Genes
Chek2	Cancer Genes
Cic	Cancer Genes
Col1A1	Cancer Genes
Crebbp	Cancer Genes
Ctnna1	Cancer Genes
Cyld	Cancer Genes
Cyp2C19	Cancer Genes
Dcc	Cancer Genes
Dnmt3A	Cancer Genes
Dpyd	Cancer Genes
Dst	Cancer Genes
Egfr	Cancer Genes
Ep300	Cancer Genes
Ep400	Cancer Genes
Epha3	Cancer Genes
Ephb1	Cancer Genes
Ephb4	Cancer Genes
Ephb6	Cancer Genes
Erbb2	Cancer Genes
Erbb3	Cancer Genes
Erbb4	Cancer Genes
Ercc3	Cancer Genes
Ercc4	Cancer Genes
Ercc5	Cancer Genes
Esr1	Cancer Genes
Etv1	Cancer Genes
Fanca	Cancer Genes
Fat2	Cancer Genes
Fat3	Cancer Genes
Fat4	Cancer Genes
Fgfr1	Cancer Genes
Fgfr2	Cancer Genes
Fgfr3	Cancer Genes
Fgfr4	Cancer Genes
Flt1	Cancer Genes
Flt3	Cancer Genes
Flt4	Cancer Genes
Fn1	Cancer Genes
Foxp1	Cancer Genes
Gata3	Cancer Genes
Gnas	Cancer Genes
Gucy1A2	Cancer Genes
Hsp90Aa1	Cancer Genes
Hsp90Ab1	Cancer Genes
Igf1R	Cancer Genes
Igf2R	Cancer Genes
Ikbkb	Cancer Genes
Itga10	Cancer Genes
Itgb3	Cancer Genes
Jak1	Cancer Genes
Jak2	Cancer Genes
Jak3	Cancer Genes
Kat6A	Cancer Genes
Kat6B	Cancer Genes
Kdm6A	Cancer Genes
Kdr	Cancer Genes
Keap1	Cancer Genes
Kit	Cancer Genes
Kras	Cancer Genes
Lifr	Cancer Genes
Lphn3	Cancer Genes
Ltk	Cancer Genes
Mafb	Cancer Genes
Map2K1	Cancer Genes
Map2K2	Cancer Genes
Map3K7	Cancer Genes
Mapk1	Cancer Genes
Mapk8	Cancer Genes
Mark1	Cancer Genes
Mark4	Cancer Genes
Mbd1	Cancer Genes
Mitf	Cancer Genes
Mlh1	Cancer Genes
Mll/Kmt2A	Cancer Genes
Mll3/Kmt2C	Cancer Genes
Mllt10	Cancer Genes
Mn1	Cancer Genes
Mtor	Cancer Genes
Mtr	Cancer Genes
Mtrr	Cancer Genes
Myc	Cancer Genes
Mycn	Cancer Genes
Myh11	Cancer Genes
Ncoa1	Cancer Genes
Nf1	Cancer Genes
Nf2	Cancer Genes
Nin	Cancer Genes
Nlrp1	Cancer Genes
Nras	Cancer Genes
Ntrk1	Cancer Genes
Ntrk3	Cancer Genes
Numa1	Cancer Genes
Nup214	Cancer Genes
Nup98	Cancer Genes
Palb2	Cancer Genes
Parp1	Cancer Genes
Pax3	Cancer Genes
Pax5	Cancer Genes
Pbrm1	Cancer Genes
Pdgfra	Cancer Genes
Per1	Cancer Genes
Phox2B	Cancer Genes
Pik3C2B	Cancer Genes
Pik3Cb	Cancer Genes
Pik3Cd	Cancer Genes
Pik3Cg	Cancer Genes
Pik3R1	Cancer Genes
Pik3R2	Cancer Genes
Pkhd1	Cancer Genes
Plcg1	Cancer Genes
Plekhg5	Cancer Genes
Pot1	Cancer Genes
Ppp2R1A	Cancer Genes
Prkdc	Cancer Genes
Psip1	Cancer Genes
Ptprd	Cancer Genes
Ptprt	Cancer Genes
Rad50	Cancer Genes
Ralgds	Cancer Genes
Recql4	Cancer Genes
Ret	Cancer Genes
Rnasel	Cancer Genes
Rnf213	Cancer Genes
Ros1	Cancer Genes
Rps6Ka2	Cancer Genes
Runx1T1	Cancer Genes
Samd9	Cancer Genes
Sdha	Cancer Genes
Sh2D1A	Cancer Genes
Smad2	Cancer Genes
Smad4	Cancer Genes
Smarca4	Cancer Genes
Sox2	Cancer Genes
Stk36	Cancer Genes
Taf1	Cancer Genes
Taf1L	Cancer Genes
Tbx22	Cancer Genes
Thbs1	Cancer Genes
Tlr4	Cancer Genes
Tpr	Cancer Genes
Trim24	Cancer Genes
Trip11	Cancer Genes
Trrap	Cancer Genes
Ubr5	Cancer Genes
Usp9X	Cancer Genes
Whsc1	Cancer Genes
Wrn	Cancer Genes
Znf521	Cancer Genes
