# Supplementary material for: Genomic landscape and clonal architecture of mouse oral squamous cell carcinomas dictate tumour ecology
Source: Nat Commun. 2020 Nov 9;11:5671. doi: 10.1038/s41467-020-19401-9 (PMC7652942; doi:10.1038/s41467-020-19401-9)
Supplement: Supplementary file 7 — Supplementary Data 4 [file 41467_2020_19401_MOESM7_ESM.xlsx]

## Sheet: Legend
Supplementary Data 4. DNdScv analysis output: annotation of mutations per sample. The first table contains the list of driver genes identified with the algorithm. For each gene, the following informations are indicated: number of mutations (missense, nonsense, essential splice sites), maximum-likelihood estimates (MLEs) of the dN/dS ratios for each gene for each type of mutations, p-values and q-…
Legend Table 5a
gene_name	Name of the gene
n_syn	number of synonimus mutations
n_mis	number of missense mutations
n_non	number of non synonimus mutations
n_spl	number of essential splice site mutations
wmis_cv	maximum-likelihood estimates (MLEs) of the dN/dS ratios for each gene for missense mutations
wnon_cv	maximum-likelihood estimates (MLEs) of the dN/dS ratios for each gene for nonsense mutations
wspl_cv	maximum-likelihood estimates (MLEs) of the dN/dS ratios for each gene for essential splice site mutations
pmis_cv	pvalue missense
ptrunc_cv	pvalue truncated
pallsubs_cv	pvalue all
qmis_cv	qvalue missense
qtrunc_cv	qvalue truncated
qallsubs_cv	qvalue all
Legend Table 5b
sampleID	Sample name
chr	chromosome
pos	position
ref	reference allele
mut	mutated allele
gene	gene name
strand	strand
ref_cod	reference codon
mut_cod	mutated codon
ref3_cod	reference codon (3 letters)
mut3_cod	mutated codon (3 letters)
aachange	Aminoacid change
ntchange	nucleotide change
codonsub	codon substitution
impact	impact
pid	ensembl gene id

## Sheet: Sup_Data4a_dndscv_signif_genes
dndscv output - statistical significant threshold pvalue (pallsubs_cv)<0.001
gene_name	n_syn	n_mis	n_non	n_spl	wmis_cv	wnon_cv	wspl_cv	pmis_cv	ptrunc_cv	pallsubs_cv	qmis_cv	qtrunc_cv	qallsubs_cv
Chuk	0	3	7	3	227.971	4100.34	4100.34	0.0496835	1.9737e-09	3.12276e-09	0.632356	4.43213e-05	7.01247e-05
Notch1	0	9	0	0	3672.21	0	0	1.3147e-08	0.986826	8.87666e-08	0.000295228	0.991429	0.00097394
Cd300ld	0	10	0	0	2060.28	0	0	5.05111e-07	0.971736	2.28813e-06	0.00567139	0.991429	0.0128456
Trp53	0	12	3	0	1403.89	2377.54	2377.54	3.74544e-06	0.000168204	3.73163e-06	0.0210269	0.314765	0.0167595
AF251705	0	9	0	0	1761.6	0	0	2.66279e-06	0.972351	1.19703e-05	0.0199319	0.991429	0.0448008
Kras	0	7	0	0	1771.39	0	0	8.81467e-06	0.972196	3.9572e-05	0.0383648	0.991429	0.126947
Taar2	0	3	3	0	489.608	4876.11	4876.11	0.0107596	2.01467e-05	7.45343e-05	0.559904	0.0970804	0.198188
Ripk4	0	2	4	0	147.294	2806.26	2806.26	0.116019	2.16157e-05	8.76288e-05	0.676554	0.0970804	0.198188
Cyp3a16	0	4	3	1	469.622	2872.21	2872.21	0.00791593	1.9802e-05	8.82563e-05	0.547002	0.0970804	0.198188
Mansc4	0	9	0	0	1197.28	0	0	3.01173e-05	0.97222	0.000125734	0.0966163	0.991429	0.254286
Krtap6-5	0	2	2	0	911.973	7034.16	7034.16	0.00635003	0.000104264	0.000135885	0.547002	0.26021	0.254286
1700084J12Rik	3	3	3	0	4.41578	55.3067	55.3067	0.0809138	6.39541e-05	0.000187408	0.665334	0.231452	0.323726
Vrk2	0	9	0	0	972.234	0	0	9.83372e-05	0.957859	0.000280912	0.276033	0.991429	0.450582
Lgmn	0	0	0	2	0	1394.04	1394.04	0.909065	0.00280278	0.000436873	0.973367	0.794649	0.848633
C1qtnf1	0	5	0	0	757.42	0	0	0.00123531	0.968255	0.000438754	0.46704	0.991429	0.848633
Pfkfb2	0	0	1	1	0	1287.18	1287.18	0.90473	0.00327605	0.000460382	0.973367	0.794649	0.848633
Dpy19l1	0	0	0	3	0	1478.68	1478.68	0.896028	0.000647229	0.000468516	0.973367	0.523302	0.575257
Fam216b	0	4	1	0	1242.21	2662.53	2662.53	0.000407482	0.00848369	0.000503493	0.46704	0.794649	0.575257
Fgf21	0	6	0	0	1195.22	0	0	0.000119748	0.973189	0.0005035	0.298784	0.991429	0.575257
Akr1d1	0	2	3	0	315.098	2579.18	2579.18	0.0403699	0.000132804	0.000627452	0.606142	0.298225	0.575257
Apc2	0	1	2	1	43.5513	1680.94	1680.94	0.383841	0.000452527	0.000693658	0.869661	0.45718	0.578083
Tmem51	0	3	2	0	525.063	3846.55	3846.55	0.00917518	0.000362298	0.000695059	0.547002	0.427594	0.578083
Tbcc	0	0	2	0	0	3571.07	3571.07	0.911794	0.000421942	0.000766444	0.973367	0.451196	0.602362
Fam58b	0	6	0	0	1059.84	0	0	0.00020469	0.974893	0.000859495	0.352408	0.991429	0.613242
Osbpl8	0	0	2	1	0	1071.66	1071.66	0.889667	0.00155216	0.00089191	0.973367	0.741602	0.613242
2410089E03Rik	1	2	4	1	0.820247	14.48	14.48	0.872406	0.00295566	0.000928493	0.973367	0.794649	0.613242
Notch2	0	3	3	1	116.4	1277.97	1277.97	0.135217	0.000369912	0.000102117	0.676554	0.427594	0.642602
Muc15	0	6	0	0	1002.62	0	0	0.000260629	0.971422	0.000103018	0.352408	0.991429	0.642602
Fgf9	0	2	2	0	400.764	3769.74	3769.74	0.0274425	0.00037761	0.000116377	0.59311	0.427594	0.656533
Lhx2	0	0	2	0	0	2799.37	2799.37	0.909549	0.000693712	0.000116946	0.973367	0.523302	0.656533
Nlgn1	0	9	2	0	620.489	1385.12	1385.12	0.00091754	0.00283831	0.000122612	0.46704	0.794649	0.663373
Defb7	0	3	0	0	2026.91	0	0	0.000266198	0.983756	0.000124072	0.352408	0.991429	0.663373
Mga	9	3	0	0	0.132358	0	0	0.000834377	0.0281116	0.000137902	0.46704	0.794649	0.672337
Krt24	0	2	3	0	186.272	1967.19	1967.19	0.0861873	0.000289926	0.000188774	0.668539	0.406912	0.672337
Fat1	0	7	0	0	821.244	0	0	0.000420561	0.964082	0.000191051	0.46704	0.991429	0.672337

## Sheet: Sup_Data4b_annotatmut_dndscv
dndscv output -annotation of mutations per sample
sampleID	chr	pos	ref	mut	gene	strand	ref_cod	mut_cod	ref3_cod	mut3_cod	aachange	ntchange	codonsub	impact	pid
MD5148a	11	118447819	G	A	C1qtnf1	1	G	A	GGG	GAG	G105E	G314A	GGG>GAG	Missense	ENSMUSP00000017590
MD5148a	2	26481097	C	A	Notch1	-1	G	T	TGG	TTG	G326W	G976T	GGG>TGG	Missense	ENSMUSP00000028288
MD5150a	10	80307457	G	T	Apc2	1	G	T	AGA	ATA	E464*	G1390T	GAA>TAA	Nonsense	ENSMUSP00000100996
MD5150a	11	69589181	G	T	Trp53	1	G	T	TGT	TTT	C235F	G704T	TGT>TTT	Missense	ENSMUSP00000104298
MD5150a	11	78751613	C	T	Fam58b	-1	G	A	CGA	CAA	R17Q	G50A	CGA>CAA	Missense	ENSMUSP00000050658
MD5150a	11	99282794	C	A	Krt24	-1	G	T	TGA	TTA	E234*	G700T	GAG>TAG	Nonsense	ENSMUSP00000017255
MD5150a	19	44101736	C	G	Chuk	-1	G	C	GGT	GCT	.	.	.	Essential_Splice	ENSMUSP00000026217
MD5150a	2	26460824	C	A	Notch1	-1	G	T	GGC	GTC	R2101R	G6303T	CGG>CGT	Synonymous	ENSMUSP00000028288
MD5150a	2	26481121	C	A	Notch1	-1	G	T	CGG	CTG	G318C	G952T	GGC>TGC	Missense	ENSMUSP00000028288
MD5150a	2	110731431	C	G	Muc15	1	C	G	TCC	TGC	P71A	C211G	CCT>GCT	Missense	ENSMUSP00000106645
MD5150a	3	25433850	G	T	Nlgn1	-1	C	A	TCT	TAT	L774I	C2320A	CTT>ATT	Missense	ENSMUSP00000074565
MD5150a	3	98146545	G	T	Notch2	1	G	T	TGG	TTG	G2175*	G6523T	GGA>TGA	Nonsense	ENSMUSP00000078741
MD5150a	6	37532626	G	T	Akr1d1	1	G	T	AGA	ATA	E80*	G238T	GAG>TAG	Nonsense	ENSMUSP00000048830
MD5150a	6	145246772	C	A	Kras	-1	G	T	TGG	TTG	G12C	G34T	GGT>TGT	Missense	ENSMUSP00000107339
MD5150a	8	44952749	G	T	Fat1	1	G	T	CGA	CTA	E846*	G2536T	GAA>TAA	Nonsense	ENSMUSP00000096394
MD5150a	8	45017364	G	T	Fat1	1	G	T	AGG	ATG	.	.	.	Essential_Splice	ENSMUSP00000096394
MD5150a	8	45024746	G	T	Fat1	1	G	T	AGC	ATC	K2253N	G6759T	AAG>AAT	Missense	ENSMUSP00000096394
MD5152a	10	80302218	C	A	Apc2	1	C	A	GCA	GAA	Q99K	C295A	CAA>AAA	Missense	ENSMUSP00000100996
MD5152a	10	80311032	G	T	Apc2	1	G	T	AGG	ATG	.	.	.	Essential_Splice	ENSMUSP00000100996
MD5152a	11	69586930	G	T	Trp53	1	G	T	CGA	CTA	E14*	G40T	GAG>TAG	Nonsense	ENSMUSP00000104298
MD5152a	11	69589646	G	T	Trp53	1	G	T	AGA	ATA	E283*	G847T	GAA>TAA	Nonsense	ENSMUSP00000104298
MD5152a	16	97743450	C	A	Ripk4	-1	G	T	GGA	GTA	E666*	G1996T	GAG>TAG	Nonsense	ENSMUSP00000019386
MD5152a	17	46891709	G	A	Tbcc	1	G	A	GGG	GAG	W340*	G1020A	TGG>TGA	Nonsense	ENSMUSP00000048696
MD5152a	2	26465349	C	A	Notch1	-1	G	T	AGT	ATT	.	.	.	Essential_Splice	ENSMUSP00000028288
MD5152a	3	98146754	G	T	Notch2	1	G	T	GGT	GTT	R2244S	G6732T	AGG>AGT	Missense	ENSMUSP00000078741
MD5152a	4	142037538	C	T	Tmem51	-1	G	A	CGG	CAG	G70R	G208A	GGG>AGG	Missense	ENSMUSP00000042919
MD5152a	6	145246772	C	A	Kras	-1	G	T	TGG	TTG	G12C	G34T	GGT>TGT	Missense	ENSMUSP00000107339
MD5152a	7	45614105	G	T	Fgf21	-1	C	A	CCC	CAC	P183H	C548A	CCC>CAC	Missense	ENSMUSP00000033099
MD5154a	6	37557595	C	A	Akr1d1	1	C	A	TCA	TAA	S228*	C683A	TCA>TAA	Nonsense	ENSMUSP00000048830
MD5155a	15	8269663	G	C	2410089E03Rik	1	G	C	TGG	TCG	G3112R	G9334C	GGG>CGG	Missense	ENSMUSP00000106247
MD5157a	14	78082857	G	C	Fam216b	-1	C	G	CCC	CGC	P102R	C305G	CCC>CGC	Missense	ENSMUSP00000064524
MD5159a	11	69589608	G	T	Trp53	1	G	T	CGT	CTT	R270L	G809T	CGT>CTT	Missense	ENSMUSP00000104298
MD5159a	19	44096224	C	A	Chuk	-1	G	T	AGG	ATG	K311N	G933T	AAG>AAT	Missense	ENSMUSP00000026217
MD5160a	11	118447899	G	C	C1qtnf1	1	G	C	GGG	GCG	G132R	G394C	GGA>CGA	Missense	ENSMUSP00000017590
MD5509c	15	8252152	C	A	2410089E03Rik	1	C	A	TCT	TAT	S2825Y	C8474A	TCT>TAT	Missense	ENSMUSP00000106247
MD5510a	9	24481928	C	T	Dpy19l1	-1	G	A	GGT	GAT	.	.	.	Essential_Splice	ENSMUSP00000119986
MD5511d	11	69589198	G	T	Trp53	1	G	T	GGG	GTG	G241W	G721T	GGG>TGG	Missense	ENSMUSP00000104298
MD5512a	11	69589201	G	T	Trp53	1	G	T	GGG	GTG	G242C	G724T	GGC>TGC	Missense	ENSMUSP00000104298
MD5514a	2	119903134	G	T	Mga	1	G	T	GGA	GTA	G154G	G462T	GGG>GGT	Synonymous	ENSMUSP00000106401
MD5519a	11	26471485	C	G	Vrk2	-1	G	C	TGT	TCT	C491S	G1472C	TGT>TCT	Missense	ENSMUSP00000105130
MD5519a	11	26471552	T	C	Vrk2	-1	A	G	AAT	AGT	I469V	A1405G	ATT>GTT	Missense	ENSMUSP00000105130
MD5519a	4	142037537	C	A	Tmem51	-1	G	T	GGG	GTG	G70V	G209T	GGG>GTG	Missense	ENSMUSP00000042919
MD5520a	1	130707069	C	A	Pfkfb2	-1	G	T	AGA	ATA	E122*	G364T	GAG>TAG	Nonsense	ENSMUSP00000066426
MD5520a	11	69588405	G	T	Trp53	1	G	T	AGA	ATA	K136N	G408T	AAG>AAT	Missense	ENSMUSP00000104298
MD5520a	14	58109348	G	T	Fgf9	1	G	T	GGA	GTA	E133*	G397T	GAA>TAA	Nonsense	ENSMUSP00000022545
MD5520a	15	8250976	G	T	2410089E03Rik	1	G	T	AGG	ATG	.	.	.	Essential_Splice	ENSMUSP00000106247
MD5520a	16	97743834	C	A	Ripk4	-1	G	T	TGA	TTA	E538*	G1612T	GAG>TAG	Nonsense	ENSMUSP00000019386
MD5520a	16	97747355	C	A	Ripk4	-1	G	T	TGA	TTA	E292*	G874T	GAG>TAG	Nonsense	ENSMUSP00000019386
MD5520a	2	26479871	C	T	Notch1	-1	G	A	AGG	AAG	G481S	G1441A	GGT>AGT	Missense	ENSMUSP00000028288
MD5520a	2	26480037	G	T	Notch1	-1	C	A	ACG	AAG	H425Q	C1275A	CAC>CAA	Missense	ENSMUSP00000028288
MD5520a	2	119923852	G	C	Mga	1	G	C	AGG	ACG	Q947H	G2841C	CAG>CAC	Missense	ENSMUSP00000106401
MD5520a	8	45030290	G	T	Fat1	1	G	T	AGA	ATA	E3138D	G9414T	GAG>GAT	Missense	ENSMUSP00000096394
MD5521a	3	25436405	G	T	Nlgn1	-1	C	A	CCA	CAA	P386Q	C1157A	CCA>CAA	Missense	ENSMUSP00000074565
MD5525a	10	23940670	C	A	Taar2	1	C	A	TCG	TAG	S36*	C107A	TCG>TAG	Nonsense	ENSMUSP00000078137
MD5525a	2	38353493	C	A	Lhx2	1	C	A	ACT	AAT	Y101*	C303A	TAC>TAA	Nonsense	ENSMUSP00000000253
MD5526a	10	23940665	G	T	Taar2	1	G	T	TGT	TTT	M34I	G102T	ATG>ATT	Missense	ENSMUSP00000078137
MD5526a	11	26483226	G	T	Vrk2	-1	C	A	ACC	AAC	P319T	C955A	CCT>ACT	Missense	ENSMUSP00000105130
MD5526a	14	78085065	C	A	Fam216b	-1	G	T	AGC	ATC	Q66H	G198T	CAG>CAT	Missense	ENSMUSP00000064524
MD5526a	2	110731450	C	A	Muc15	1	C	A	TCT	TAT	S77Y	C230A	TCT>TAT	Missense	ENSMUSP00000106645
MD5526a	8	44951468	G	T	Fat1	1	G	T	GGG	GTG	G419C	G1255T	GGT>TGT	Missense	ENSMUSP00000096394
MD5526a	8	44951738	G	T	Fat1	1	G	T	CGT	CTT	V509L	G1525T	GTG>TTG	Missense	ENSMUSP00000096394
MD5526a	8	45025203	G	T	Fat1	1	G	T	CGC	CTC	A2406S	G7216T	GCA>TCA	Missense	ENSMUSP00000096394
MD5526c	14	78082929	G	A	Fam216b	-1	C	T	TCT	TTT	S78F	C233T	TCT>TTT	Missense	ENSMUSP00000064524
MD5526c	5	145455925	C	A	Cyp3a16	-1	G	T	GGC	GTC	A164S	G490T	GCA>TCA	Missense	ENSMUSP00000031633
MD5526c	6	145246772	C	A	Kras	-1	G	T	TGG	TTG	G12C	G34T	GGT>TGT	Missense	ENSMUSP00000107339
MD5526c	8	19495131	C	G	Defb7	1	C	G	TCG	TGG	F8L	C24G	TTC>TTG	Missense	ENSMUSP00000045523
MD5527a	1	130707120	T	A	Pfkfb2	-1	A	T	CAG	CTG	.	.	.	Essential_Splice	ENSMUSP00000066426
MD5527a	11	78751571	C	T	Fam58b	-1	G	A	CGA	CAA	R31Q	G92A	CGA>CAA	Missense	ENSMUSP00000050658
MD5527a	11	78751578	G	A	Fam58b	-1	C	T	GCA	GTA	H29Y	C85T	CAC>TAC	Missense	ENSMUSP00000050658
MD5531a	11	69589199	G	C	Trp53	1	G	C	GGG	GCG	G241A	G722C	GGG>GCG	Missense	ENSMUSP00000104298
MD5531a	2	26477084	C	A	Notch1	-1	G	T	GGG	GTG	G690G	G2070T	GGG>GGT	Synonymous	ENSMUSP00000028288
MD5531c	10	111275052	G	T	Osbpl8	1	G	T	AGG	ATG	G472*	G1414T	GGA>TGA	Nonsense	ENSMUSP00000100911
MD5531c	11	114989774	G	C	Cd300ld	-1	C	G	CCC	CGC	P13A	C37G	CCA>GCA	Missense	ENSMUSP00000047022
MD5531c	14	58109347	G	C	Fgf9	1	G	C	AGG	ACG	Q132H	G396C	CAG>CAC	Missense	ENSMUSP00000022545
MD5531c	14	78085071	G	C	Fam216b	-1	C	G	ACC	AGC	Y64*	C192G	TAC>TAG	Nonsense	ENSMUSP00000064524
MD5531c	19	44078888	C	G	Chuk	-1	G	C	GGT	GCT	.	.	.	Essential_Splice	ENSMUSP00000026217
MD5531c	2	119916755	G	A	Mga	1	G	A	GGA	GAA	G462G	G1386A	GGG>GGA	Synonymous	ENSMUSP00000106401
MD5531c	3	25436566	G	T	Nlgn1	-1	C	A	ACG	AAG	Y332*	C996A	TAC>TAA	Nonsense	ENSMUSP00000074565
MD5531c	5	145442181	C	A	Cyp3a16	-1	G	T	AGG	ATG	.	.	.	Essential_Splice	ENSMUSP00000031633
MD5531c	8	44951633	G	A	Fat1	1	G	A	CGA	CAA	D474N	G1420A	GAT>AAT	Missense	ENSMUSP00000096394
MD5533a	5	145450176	C	A	Cyp3a16	-1	G	T	GGA	GTA	E335*	G1003T	GAG>TAG	Nonsense	ENSMUSP00000031633
MD5534c	10	111289895	G	T	Osbpl8	1	G	T	GGT	GTT	.	.	.	Essential_Splice	ENSMUSP00000100911
MD5534c	11	69589179	G	T	Trp53	1	G	T	TGT	TTT	M234I	G702T	ATG>ATT	Missense	ENSMUSP00000104298
MD5534c	11	99285133	G	T	Krt24	-1	C	A	GCA	GAA	C25*	C75A	TGC>TGA	Nonsense	ENSMUSP00000017255
MD5534c	11	118443800	G	T	C1qtnf1	1	G	T	AGG	ATG	Q35H	G105T	CAG>CAT	Missense	ENSMUSP00000017590
MD5534c	14	58073259	C	A	Fgf9	1	C	A	GCA	GAA	C68*	C204A	TGC>TGA	Nonsense	ENSMUSP00000022545
MD5534c	19	44096958	C	A	Chuk	-1	G	T	TGG	TTG	G250*	G748T	GGA>TGA	Nonsense	ENSMUSP00000026217
MD5534c	19	44097255	C	A	Chuk	-1	G	T	TGA	TTA	E213*	G637T	GAA>TAA	Nonsense	ENSMUSP00000026217
MD5534c	2	110731534	C	A	Muc15	1	C	A	TCT	TAT	S105Y	C314A	TCT>TAT	Missense	ENSMUSP00000106645
MD5534c	2	119923855	G	A	Mga	1	G	A	TGA	TAA	V948V	G2844A	GTG>GTA	Synonymous	ENSMUSP00000106401
MD5534c	3	25434141	C	A	Nlgn1	-1	G	T	TGA	TTA	D677Y	G2029T	GAT>TAT	Missense	ENSMUSP00000074565
MD5534c	3	25436475	C	A	Nlgn1	-1	G	T	TGT	TTT	V363F	G1087T	GTT>TTT	Missense	ENSMUSP00000074565
MD5534c	4	142032081	C	A	Tmem51	-1	G	T	GGA	GTA	E119*	G355T	GAG>TAG	Nonsense	ENSMUSP00000042919
MD5534c	5	145465036	C	T	Cyp3a16	-1	G	A	TGG	TAG	W72*	G215A	TGG>TAG	Nonsense	ENSMUSP00000031633
MD5534c	6	145246772	C	A	Kras	-1	G	T	TGG	TTG	G12C	G34T	GGT>TGT	Missense	ENSMUSP00000107339
MD5534c	7	45615261	G	C	Fgf21	-1	C	G	CCG	CGG	R16G	C46G	CGA>GGA	Missense	ENSMUSP00000033099
MD5534c	8	19497595	C	G	Defb7	1	C	G	CCT	CGT	L39V	C115G	CTG>GTG	Missense	ENSMUSP00000045523
MD5534c	8	45036251	G	T	Fat1	1	G	T	TGG	TTG	G3497W	G10489T	GGG>TGG	Missense	ENSMUSP00000096394
MD5535a	11	26471485	C	G	Vrk2	-1	G	C	TGT	TCT	C491S	G1472C	TGT>TCT	Missense	ENSMUSP00000105130
MD5535a	11	26471552	T	C	Vrk2	-1	A	G	AAT	AGT	I469V	A1405G	ATT>GTT	Missense	ENSMUSP00000105130
MD5535a	11	114987305	T	G	Cd300ld	-1	A	C	CAA	CCA	Q127P	A380C	CAA>CCA	Missense	ENSMUSP00000047022
MD5535a	11	114987309	C	T	Cd300ld	-1	G	A	TGA	TAA	D126N	G376A	GAC>AAC	Missense	ENSMUSP00000047022
MD5535a	11	114987320	T	G	Cd300ld	-1	A	C	AAT	ACT	N122T	A365C	AAT>ACT	Missense	ENSMUSP00000047022
MD5535a	11	114996934	C	T	AF251705	-1	G	A	AGG	AAG	R214K	G641A	AGG>AAG	Missense	ENSMUSP00000090121
MD5535a	11	114997010	A	G	AF251705	-1	T	C	CTG	CCG	W189R	T565C	TGG>CGG	Missense	ENSMUSP00000090121
MD5535a	11	114998234	C	T	AF251705	-1	G	A	TGC	TAC	A174T	G520A	GCT>ACT	Missense	ENSMUSP00000090121
MD5535a	15	8247033	T	A	2410089E03Rik	1	T	A	GTC	GAC	C2720*	T8160A	TGT>TGA	Nonsense	ENSMUSP00000106247
MD5535a	15	33405584	G	T	1700084J12Rik	-1	C	A	TCT	TAT	I45I	C135A	ATC>ATA	Synonymous	ENSMUSP00000130018
MD5535a	15	33405592	G	T	1700084J12Rik	-1	C	A	CCG	CAG	R43S	C127A	CGT>AGT	Missense	ENSMUSP00000130018
MD5535a	15	33405604	T	A	1700084J12Rik	-1	A	T	GAA	GTA	K39*	A115T	AAG>TAG	Nonsense	ENSMUSP00000130018
MD5535a	2	110733853	C	A	Muc15	1	C	A	CCT	CAT	L245M	C733A	CTG>ATG	Missense	ENSMUSP00000106645
MD5535a	6	147075128	C	T	Mansc4	-1	G	A	CGT	CAT	R330H	G989A	CGT>CAT	Missense	ENSMUSP00000098343
MD5535a	6	147075176	C	T	Mansc4	-1	G	A	CGG	CAG	R314Q	G941A	CGG>CAG	Missense	ENSMUSP00000098343
MD5535a	6	147075340	T	G	Mansc4	-1	A	C	AAA	ACA	K259N	A777C	AAA>AAC	Missense	ENSMUSP00000098343
MD5535a	7	45614184	C	A	Fgf21	-1	G	T	TGC	TTC	A157S	G469T	GCA>TCA	Missense	ENSMUSP00000033099
MD5536a	14	58109528	G	A	Fgf9	1	G	A	GGA	GAA	D193N	G577A	GAC>AAC	Missense	ENSMUSP00000022545
MD5536a	14	78085134	C	G	Fam216b	-1	G	C	GGA	GCA	R43S	G129C	AGG>AGC	Missense	ENSMUSP00000064524
MD5536a	15	8221825	G	T	2410089E03Rik	1	G	T	CGG	CTG	T1860T	G5580T	ACG>ACT	Synonymous	ENSMUSP00000106247
MD5536a	16	97747352	C	A	Ripk4	-1	G	T	GGA	GTA	E293*	G877T	GAG>TAG	Nonsense	ENSMUSP00000019386
MD5536a	19	44078962	C	A	Chuk	-1	G	T	AGA	ATA	E585*	G1753T	GAG>TAG	Nonsense	ENSMUSP00000026217
MD5536a	19	44097255	C	A	Chuk	-1	G	T	TGA	TTA	E213*	G637T	GAA>TAA	Nonsense	ENSMUSP00000026217
MD5536a	2	110731698	G	T	Muc15	1	G	T	AGA	ATA	D160Y	G478T	GAT>TAT	Missense	ENSMUSP00000106645
MD5536a	3	25439998	G	C	Nlgn1	-1	C	G	GCG	GGG	S262R	C786G	AGC>AGG	Missense	ENSMUSP00000074565
MD5536a	3	98070859	G	T	Notch2	1	G	T	AGA	ATA	.	.	.	Essential_Splice	ENSMUSP00000078741
MD5536a	3	98100295	G	T	Notch2	1	G	T	TGA	TTA	E454*	G1360T	GAG>TAG	Nonsense	ENSMUSP00000078741
MD5536a	8	45030194	G	T	Fat1	1	G	T	GGA	GTA	G3106G	G9318T	GGG>GGT	Synonymous	ENSMUSP00000096394
MD5536a	8	45051229	G	A	Fat1	1	G	A	CGC	CAC	A4531A	G13593A	GCG>GCA	Synonymous	ENSMUSP00000096394
MD5537a	11	26471485	C	G	Vrk2	-1	G	C	TGT	TCT	C491S	G1472C	TGT>TCT	Missense	ENSMUSP00000105130
MD5537a	11	26471552	T	C	Vrk2	-1	A	G	AAT	AGT	I469V	A1405G	ATT>GTT	Missense	ENSMUSP00000105130
MD5537a	11	69588505	G	T	Trp53	1	G	T	CGT	CTT	V170L	G508T	GTG>TTG	Missense	ENSMUSP00000104298
MD5537a	11	69589862	G	T	Trp53	1	G	T	AGG	ATG	K328N	G984T	AAG>AAT	Missense	ENSMUSP00000104298
MD5537a	11	114987305	T	G	Cd300ld	-1	A	C	CAA	CCA	Q127P	A380C	CAA>CCA	Missense	ENSMUSP00000047022
MD5537a	11	114987309	C	T	Cd300ld	-1	G	A	TGA	TAA	D126N	G376A	GAC>AAC	Missense	ENSMUSP00000047022
MD5537a	11	114987320	T	G	Cd300ld	-1	A	C	AAT	ACT	N122T	A365C	AAT>ACT	Missense	ENSMUSP00000047022
MD5537a	11	114996934	C	T	AF251705	-1	G	A	AGG	AAG	R214K	G641A	AGG>AAG	Missense	ENSMUSP00000090121
MD5537a	11	114997010	A	G	AF251705	-1	T	C	CTG	CCG	W189R	T565C	TGG>CGG	Missense	ENSMUSP00000090121
MD5537a	11	114998234	C	T	AF251705	-1	G	A	TGC	TAC	A174T	G520A	GCT>ACT	Missense	ENSMUSP00000090121
MD5537a	11	118443778	C	A	C1qtnf1	1	C	A	CCA	CAA	P28Q	C83A	CCA>CAA	Missense	ENSMUSP00000017590
MD5537a	15	8247033	T	A	2410089E03Rik	1	T	A	GTC	GAC	C2720*	T8160A	TGT>TGA	Nonsense	ENSMUSP00000106247
MD5537a	15	33405584	G	T	1700084J12Rik	-1	C	A	TCT	TAT	I45I	C135A	ATC>ATA	Synonymous	ENSMUSP00000130018
MD5537a	15	33405592	G	T	1700084J12Rik	-1	C	A	CCG	CAG	R43S	C127A	CGT>AGT	Missense	ENSMUSP00000130018
MD5537a	15	33405604	T	A	1700084J12Rik	-1	A	T	GAA	GTA	K39*	A115T	AAG>TAG	Nonsense	ENSMUSP00000130018
MD5537a	16	89047659	C	G	Krtap6-5	-1	G	C	TGT	TCT	C62S	G185C	TGT>TCT	Missense	ENSMUSP00000074211
MD5537a	19	44075477	C	G	Chuk	-1	G	C	AGT	ACT	S721T	G2162C	AGT>ACT	Missense	ENSMUSP00000026217
MD5537a	2	26468388	C	A	Notch1	-1	G	T	GGC	GTC	G1477V	G4430T	GGC>GTC	Missense	ENSMUSP00000028288
MD5537a	2	119903467	T	C	Mga	1	T	C	GTA	GCA	S265S	T795C	AGT>AGC	Synonymous	ENSMUSP00000106401
MD5537a	2	119916623	C	T	Mga	1	C	T	ACG	ATG	D418D	C1254T	GAC>GAT	Synonymous	ENSMUSP00000106401
MD5537a	2	119916794	G	A	Mga	1	G	A	CGA	CAA	T475T	G1425A	ACG>ACA	Synonymous	ENSMUSP00000106401
MD5537a	3	25436026	G	T	Nlgn1	-1	C	A	GCC	GAC	C512*	C1536A	TGC>TGA	Nonsense	ENSMUSP00000074565
MD5537a	6	147075128	C	T	Mansc4	-1	G	A	CGT	CAT	R330H	G989A	CGT>CAT	Missense	ENSMUSP00000098343
MD5537a	6	147075176	C	T	Mansc4	-1	G	A	CGG	CAG	R314Q	G941A	CGG>CAG	Missense	ENSMUSP00000098343
MD5537a	6	147075340	T	G	Mansc4	-1	A	C	AAA	ACA	K259N	A777C	AAA>AAC	Missense	ENSMUSP00000098343
MD5537c	11	26471485	C	G	Vrk2	-1	G	C	TGT	TCT	C491S	G1472C	TGT>TCT	Missense	ENSMUSP00000105130
MD5537c	11	26471552	T	C	Vrk2	-1	A	G	AAT	AGT	I469V	A1405G	ATT>GTT	Missense	ENSMUSP00000105130
MD5537c	11	99284807	C	T	Krt24	-1	G	A	GGG	GAG	G134E	G401A	GGG>GAG	Missense	ENSMUSP00000017255
MD5537c	11	114987305	T	G	Cd300ld	-1	A	C	CAA	CCA	Q127P	A380C	CAA>CCA	Missense	ENSMUSP00000047022
MD5537c	11	114987309	C	T	Cd300ld	-1	G	A	TGA	TAA	D126N	G376A	GAC>AAC	Missense	ENSMUSP00000047022
MD5537c	11	114987331	C	G	Cd300ld	-1	G	C	TGT	TCT	M118I	G354C	ATG>ATC	Missense	ENSMUSP00000047022
MD5537c	11	114996934	C	T	AF251705	-1	G	A	AGG	AAG	R214K	G641A	AGG>AAG	Missense	ENSMUSP00000090121
MD5537c	11	114997010	A	G	AF251705	-1	T	C	CTG	CCG	W189R	T565C	TGG>CGG	Missense	ENSMUSP00000090121
MD5537c	11	114998234	C	T	AF251705	-1	G	A	TGC	TAC	A174T	G520A	GCT>ACT	Missense	ENSMUSP00000090121
MD5537c	15	8247033	T	A	2410089E03Rik	1	T	A	GTC	GAC	C2720*	T8160A	TGT>TGA	Nonsense	ENSMUSP00000106247
MD5537c	15	33405584	G	T	1700084J12Rik	-1	C	A	TCT	TAT	I45I	C135A	ATC>ATA	Synonymous	ENSMUSP00000130018
MD5537c	15	33405592	G	T	1700084J12Rik	-1	C	A	CCG	CAG	R43S	C127A	CGT>AGT	Missense	ENSMUSP00000130018
MD5537c	15	33405604	T	A	1700084J12Rik	-1	A	T	GAA	GTA	K39*	A115T	AAG>TAG	Nonsense	ENSMUSP00000130018
MD5537c	2	119903467	T	C	Mga	1	T	C	GTA	GCA	S265S	T795C	AGT>AGC	Synonymous	ENSMUSP00000106401
MD5537c	2	119916623	C	T	Mga	1	C	T	ACG	ATG	D418D	C1254T	GAC>GAT	Synonymous	ENSMUSP00000106401
MD5537c	2	119916794	G	A	Mga	1	G	A	CGA	CAA	T475T	G1425A	ACG>ACA	Synonymous	ENSMUSP00000106401
MD5537c	6	147075128	C	T	Mansc4	-1	G	A	CGT	CAT	R330H	G989A	CGT>CAT	Missense	ENSMUSP00000098343
MD5537c	6	147075176	C	T	Mansc4	-1	G	A	CGG	CAG	R314Q	G941A	CGG>CAG	Missense	ENSMUSP00000098343
MD5537c	6	147075340	T	G	Mansc4	-1	A	C	AAA	ACA	K259N	A777C	AAA>AAC	Missense	ENSMUSP00000098343
MD5537c	8	19495112	G	T	Defb7	1	G	T	AGG	ATG	R2M	G5T	AGG>ATG	Missense	ENSMUSP00000045523
MD5538c	6	37567152	C	A	Akr1d1	1	C	A	TCA	TAA	H322N	C964A	CAT>AAT	Missense	ENSMUSP00000048830
MD5538d	4	142037470	C	G	Tmem51	-1	G	C	AGA	ACA	Q92H	G276C	CAG>CAC	Missense	ENSMUSP00000042919
MD5539a	10	111287948	G	T	Osbpl8	1	G	T	AGA	ATA	E726*	G2176T	GAG>TAG	Nonsense	ENSMUSP00000100911
MD5540a	10	23941030	G	A	Taar2	1	G	A	TGG	TAG	W156*	G467A	TGG>TAG	Nonsense	ENSMUSP00000078137
MD5540a	16	97743897	C	T	Ripk4	-1	G	A	TGG	TAG	G517R	G1549A	GGG>AGG	Missense	ENSMUSP00000019386
MD5540a	19	44097270	C	A	Chuk	-1	G	T	TGG	TTG	G208W	G622T	GGG>TGG	Missense	ENSMUSP00000026217
MD5540a	2	26468518	C	A	Notch1	-1	G	T	AGG	ATG	G1434C	G4300T	GGT>TGT	Missense	ENSMUSP00000028288
MD5540a	3	25439997	C	T	Nlgn1	-1	G	A	CGA	CAA	E263K	G787A	GAG>AAG	Missense	ENSMUSP00000074565
MD5540a	3	98137289	G	T	Notch2	1	G	T	TGT	TTT	C1509F	G4526T	TGT>TTT	Missense	ENSMUSP00000078741
MD5540a	6	145246771	C	A	Kras	-1	G	T	GGT	GTT	G12V	G35T	GGT>GTT	Missense	ENSMUSP00000107339
MD5540a	8	45024209	A	T	Fat1	1	A	T	AAG	ATG	E2074D	A6222T	GAA>GAT	Missense	ENSMUSP00000096394
MD5540a	8	45026305	C	A	Fat1	1	C	A	ACT	AAT	T2773N	C8318A	ACT>AAT	Missense	ENSMUSP00000096394
MD5540a	9	24424725	C	A	Dpy19l1	-1	G	T	GGT	GTT	.	.	.	Essential_Splice	ENSMUSP00000119986
MD5542a	11	99282439	C	T	Krt24	-1	G	A	TGT	TAT	V297M	G889A	GTG>ATG	Missense	ENSMUSP00000017255
MD5542a	11	99283588	G	A	Krt24	-1	C	T	GCA	GTA	Q218*	C652T	CAG>TAG	Nonsense	ENSMUSP00000017255
MD5542a	11	118448068	A	T	C1qtnf1	1	A	T	TAT	TTT	Y188F	A563T	TAT>TTT	Missense	ENSMUSP00000017590
MD5542a	15	8187331	G	T	2410089E03Rik	1	G	T	AGA	ATA	E678*	G2032T	GAA>TAA	Nonsense	ENSMUSP00000106247
MD5542a	16	89047616	G	C	Krtap6-5	-1	C	G	ACT	AGT	Y76*	C228G	TAC>TAG	Nonsense	ENSMUSP00000074211
MD5542a	16	97743597	C	A	Ripk4	-1	G	T	GGG	GTG	G617W	G1849T	GGG>TGG	Missense	ENSMUSP00000019386
MD5542a	19	44088760	G	T	Chuk	-1	C	A	ACA	AAA	Y382*	C1146A	TAC>TAA	Nonsense	ENSMUSP00000026217
MD5542a	2	110731435	C	T	Muc15	1	C	T	TCT	TTT	S72F	C215T	TCT>TTT	Missense	ENSMUSP00000106645
MD5542a	2	119964872	G	T	Mga	1	G	T	AGG	ATG	Q3012H	G9036T	CAG>CAT	Missense	ENSMUSP00000106401
MD5542a	3	25912668	G	T	Nlgn1	-1	C	A	ACA	AAA	T227K	C680A	ACA>AAA	Missense	ENSMUSP00000074565
MD5542a	3	98137345	G	T	Notch2	1	G	T	TGG	TTG	G1528C	G4582T	GGC>TGC	Missense	ENSMUSP00000078741
MD5542a	5	145441958	C	A	Cyp3a16	-1	G	T	TGA	TTA	E418*	G1252T	GAA>TAA	Nonsense	ENSMUSP00000031633
MD5542a	6	37530287	G	A	Akr1d1	1	G	A	TGG	TAG	G15R	G43A	GGG>AGG	Missense	ENSMUSP00000048830
MD5542a	7	45615233	C	T	Fgf21	-1	G	A	GGG	GAG	G25E	G74A	GGG>GAG	Missense	ENSMUSP00000033099
MD5542a	7	45615240	G	T	Fgf21	-1	C	A	CCT	CAT	L23M	C67A	CTG>ATG	Missense	ENSMUSP00000033099
MD5542a	9	24421207	C	G	Dpy19l1	-1	G	C	AGA	ACA	.	.	.	Essential_Splice	ENSMUSP00000119986
MD5543a	10	23941292	G	T	Taar2	1	G	T	GGA	GTA	R243S	G729T	AGG>AGT	Missense	ENSMUSP00000078137
MD5543a	10	23941474	G	C	Taar2	1	G	C	GGT	GCT	G304A	G911C	GGT>GCT	Missense	ENSMUSP00000078137
MD5543a	11	69589199	G	A	Trp53	1	G	A	GGG	GAG	G241E	G722A	GGG>GAG	Missense	ENSMUSP00000104298
MD5543a	11	78751626	G	T	Fam58b	-1	C	A	GCC	GAC	P13T	C37A	CCG>ACG	Missense	ENSMUSP00000050658
MD5543a	11	78751630	G	C	Fam58b	-1	C	G	GCG	GGG	S11R	C33G	AGC>AGG	Missense	ENSMUSP00000050658
MD5543a	19	44097441	C	A	Chuk	-1	G	T	GGT	GTT	.	.	.	Essential_Splice	ENSMUSP00000026217
MD5543a	5	145442117	G	A	Cyp3a16	-1	C	T	CCT	CTT	L365F	C1093T	CTC>TTC	Missense	ENSMUSP00000031633
MD5543a	6	145246772	C	A	Kras	-1	G	T	TGG	TTG	G12C	G34T	GGT>TGT	Missense	ENSMUSP00000107339
MD5543a	8	44951017	G	T	Fat1	1	G	T	TGG	TTG	L268L	G804T	CTG>CTT	Synonymous	ENSMUSP00000096394
MD5543a	8	45041879	G	T	Fat1	1	G	T	AGG	ATG	.	.	.	Essential_Splice	ENSMUSP00000096394
MD5543c	5	145455980	C	T	Cyp3a16	-1	G	A	TGT	TAT	M145I	G435A	ATG>ATA	Missense	ENSMUSP00000031633
MD5545a	10	23941154	G	A	Taar2	1	G	A	GGG	GAG	W197*	G591A	TGG>TGA	Nonsense	ENSMUSP00000078137
MD5545a	10	80305233	C	T	Apc2	1	C	T	CCA	CTA	Q253*	C757T	CAG>TAG	Nonsense	ENSMUSP00000100996
MD5545a	12	102403503	C	T	Lgmn	-1	G	A	AGT	AAT	.	.	.	Essential_Splice	ENSMUSP00000105647
MD5545a	12	102403504	T	C	Lgmn	-1	A	G	CAG	CGG	.	.	.	Essential_Splice	ENSMUSP00000105647
MD5545a	16	89047645	C	A	Krtap6-5	-1	G	T	CGG	CTG	G67C	G199T	GGT>TGT	Missense	ENSMUSP00000074211
MD5545a	17	46891673	G	A	Tbcc	1	G	A	GGA	GAA	W328*	G984A	TGG>TGA	Nonsense	ENSMUSP00000048696
MD5545a	19	44087986	C	A	Chuk	-1	G	T	TGA	TTA	E429*	G1285T	GAA>TAA	Nonsense	ENSMUSP00000026217
MD5545a	19	44097459	C	A	Chuk	-1	G	T	GGG	GTG	G183*	G547T	GGA>TGA	Nonsense	ENSMUSP00000026217
MD5545a	2	26462236	G	T	Notch1	-1	C	A	GCT	GAT	A2021D	C6062A	GCT>GAT	Missense	ENSMUSP00000028288
MD5545a	2	38360062	C	T	Lhx2	1	C	T	GCA	GTA	Q298*	C892T	CAG>TAG	Nonsense	ENSMUSP00000000253
MD5545a	2	119946913	G	T	Mga	1	G	T	TGA	TTA	M1855I	G5565T	ATG>ATT	Missense	ENSMUSP00000106401
MD5545a	3	25436226	G	T	Nlgn1	-1	C	A	TCC	TAC	P446T	C1336A	CCT>ACT	Missense	ENSMUSP00000074565
MD5545a	3	25439969	G	A	Nlgn1	-1	C	T	CCC	CTC	P272L	C815T	CCC>CTC	Missense	ENSMUSP00000074565
MD5545a	3	98100279	C	A	Notch2	1	C	A	ACG	AAG	Y448*	C1344A	TAC>TAA	Nonsense	ENSMUSP00000078741
MD5545a	4	142031964	C	A	Tmem51	-1	G	T	TGA	TTA	E158*	G472T	GAG>TAG	Nonsense	ENSMUSP00000042919
MD5545a	5	145455568	G	T	Cyp3a16	-1	C	A	ACA	AAA	N192K	C576A	AAC>AAA	Missense	ENSMUSP00000031633
MD5545a	7	45614130	G	C	Fgf21	-1	C	G	GCC	GGC	P175A	C523G	CCC>GCC	Missense	ENSMUSP00000033099
MD5545a	8	44950958	G	T	Fat1	1	G	T	GGA	GTA	E249*	G745T	GAG>TAG	Nonsense	ENSMUSP00000096394
MD5545a	8	45009913	C	T	Fat1	1	C	T	CCC	CTC	P1256S	C3766T	CCA>TCA	Missense	ENSMUSP00000096394
MD5545a	8	45025860	G	T	Fat1	1	G	T	CGC	CTC	A2625S	G7873T	GCT>TCT	Missense	ENSMUSP00000096394
MD5546a	11	69588425	G	C	Trp53	1	G	C	TGG	TCG	W143S	G428C	TGG>TCG	Missense	ENSMUSP00000104298
MD5546a	11	69589181	G	A	Trp53	1	G	A	TGT	TAT	C235Y	G704A	TGT>TAT	Missense	ENSMUSP00000104298
MD5546a	11	69590689	G	T	Trp53	1	G	T	GGA	GTA	E340*	G1018T	GAG>TAG	Nonsense	ENSMUSP00000104298
MD5546a	11	78751086	G	T	Fam58b	-1	C	A	CCT	CAT	L193I	C577A	CTA>ATA	Missense	ENSMUSP00000050658
MD5546a	16	89047796	G	T	Krtap6-5	-1	C	A	GCT	GAT	C16*	C48A	TGC>TGA	Nonsense	ENSMUSP00000074211
MD5546a	6	37564446	G	T	Akr1d1	1	G	T	AGA	ATA	E293*	G877T	GAA>TAA	Nonsense	ENSMUSP00000048830
MD5546a	6	145234363	C	A	Kras	-1	G	T	AGC	ATC	A59S	G175T	GCA>TCA	Missense	ENSMUSP00000107339
