# Supplementary material for: Genomic landscape and clonal architecture of mouse oral squamous cell carcinomas dictate tumour ecology
Source: Nat Commun. 2020 Nov 9;11:5671. doi: 10.1038/s41467-020-19401-9 (PMC7652942; doi:10.1038/s41467-020-19401-9)
Supplement: Supplementary file 8 — Supplementary Data 5 [file 41467_2020_19401_MOESM8_ESM.xls]

## Sheet: Legend
Supplementary Data 5. Gene Ontology analysis of the 174 significant genes from dndscv analysis. List of 25 GO terms (biological process) for which a statistical significant enrichment was detected in the driver genes. For each category, p-values, FDR and enrichment score are indicated. The enrichment score is calculated as (b/n) / (B/N), where: b is the number of genes in the intersection; n is t…
Legend
GO Term	Gene Ontology ID
Description	Description of GO term
P-value	p value
FDR q-value	correction of the above p-value for multiple testing using the Benjamini and Hochberg
Enrichment	enrichment score calculated as (b/n) / (B/N)
N	total number of genes
B	total number of genes associated with a specific GO term
n	number of genes in the top of the user's input list or in the target set when appropriate
b	is the number of genes in the intersection
Genes	list of associated genes that appear in the optimal top of the list.

## Sheet: Supplementary_table_6_Gene_onto
Gene Ontology analysis of the 174 significant genes from dndscv analysis
GO Term	Description	P-value	FDR q-value	Enrichment	N	B	n	b	Genes
GO:0002376	immune system process	1.03e-05	0.0287	12.29	172	14	5	5	[Cd300ld - cd300 molecule-like family member d, Chuk - conserved helix-loop-helix ubiquitous kinase, AF251705 - cdna sequence af251705, Notch1 - notch 1, Trp53 - transformation related protein 53]
GO:0002009	morphogenesis of an epithelium	1.18e-05	0.0164	17.2	172	5	8	4	[Chuk - conserved helix-loop-helix ubiquitous kinase, Kras - v-ki-ras2 kirsten rat sarcoma viral oncogene homolog, Notch1 - notch 1, Ripk4 - receptor-interacting serine-threonine kinase 4]
GO:0019221	cytokine-mediated signaling pathway	7.2e-05	0.0668	28.67	172	3	6	3	[Chuk - conserved helix-loop-helix ubiquitous kinase, Kras - v-ki-ras2 kirsten rat sarcoma viral oncogene homolog, Trp53 - transformation related protein 53]
GO:0048729	tissue morphogenesis	9.33e-05	0.0649	14.33	172	6	8	4	[Chuk - conserved helix-loop-helix ubiquitous kinase, Kras - v-ki-ras2 kirsten rat sarcoma viral oncogene homolog, Notch1 - notch 1, Ripk4 - receptor-interacting serine-threonine kinase 4]
GO:1902531	regulation of intracellular signal transduction	0.000104	0.0581	3.5	172	20	27	11	[Chuk - conserved helix-loop-helix ubiquitous kinase, Notch2 - notch 2, Fgf9 - fibroblast growth factor 9, Kras - v-ki-ras2 kirsten rat sarcoma viral oncogene homolog, Nlgn1 - neuroligin 1, Vrk2 - vaccinia related kinase 2, Fam58b - family with sequence similarity 58, member b, Notch1 - notch 1, Osbpl8 - oxysterol binding protein-like 8, Fgf21 - fibroblast growth factor 21, Trp53 - transformation…
GO:0051091	positive regulation of DNA-binding transcription factor activity	0.000202	0.0935	21.5	172	3	8	3	[Chuk - conserved helix-loop-helix ubiquitous kinase, Kras - v-ki-ras2 kirsten rat sarcoma viral oncogene homolog, Ripk4 - receptor-interacting serine-threonine kinase 4]
GO:0051092	positive regulation of NF-kappaB transcription factor activity	0.000202	0.0801	21.5	172	3	8	3	[Chuk - conserved helix-loop-helix ubiquitous kinase, Kras - v-ki-ras2 kirsten rat sarcoma viral oncogene homolog, Ripk4 - receptor-interacting serine-threonine kinase 4]
GO:1902533	positive regulation of intracellular signal transduction	0.000248	0.0864	3.54	172	18	27	10	[Chuk - conserved helix-loop-helix ubiquitous kinase, Notch2 - notch 2, Fgf9 - fibroblast growth factor 9, Kras - v-ki-ras2 kirsten rat sarcoma viral oncogene homolog, Nlgn1 - neuroligin 1, Fam58b - family with sequence similarity 58, member b, Notch1 - notch 1, Osbpl8 - oxysterol binding protein-like 8, Trp53 - transformation related protein 53, Fgf21 - fibroblast growth factor 21]
GO:0001817	regulation of cytokine production	0.000292	0.0903	20.64	172	5	5	3	[Chuk - conserved helix-loop-helix ubiquitous kinase, Cd300ld - cd300 molecule-like family member d, AF251705 - cdna sequence af251705]
GO:1901652	response to peptide	0.000303	0.0842	21.5	172	6	4	3	[Chuk - conserved helix-loop-helix ubiquitous kinase, Notch1 - notch 1, Trp53 - transformation related protein 53]
GO:0002011	morphogenesis of an epithelial sheet	0.000391	0.0989	57.33	172	3	2	2	[Chuk - conserved helix-loop-helix ubiquitous kinase, Notch1 - notch 1]
GO:0043620	regulation of DNA-templated transcription in response to stress	0.000408	0.0946	43	172	2	4	2	[Notch1 - notch 1, Trp53 - transformation related protein 53]
GO:0043618	regulation of transcription from RNA polymerase II promoter in response to stress	0.000408	0.0873	43	172	2	4	2	[Notch1 - notch 1, Trp53 - transformation related protein 53]
GO:1902692	regulation of neuroblast proliferation	0.000408	0.0811	43	172	2	4	2	[Notch1 - notch 1, Trp53 - transformation related protein 53]
GO:0061419	positive regulation of transcription from RNA polymerase II promoter in response to hypoxia	0.000408	0.0757	43	172	2	4	2	[Notch1 - notch 1, Trp53 - transformation related protein 53]
GO:0061418	regulation of transcription from RNA polymerase II promoter in response to hypoxia	0.000408	0.0709	43	172	2	4	2	[Notch1 - notch 1, Trp53 - transformation related protein 53]
GO:1901522	positive regulation of transcription from RNA polymerase II promoter involved in cellular response to chemical stimulus	0.000408	0.0668	43	172	2	4	2	[Notch1 - notch 1, Trp53 - transformation related protein 53]
GO:0036003	positive regulation of transcription from RNA polymerase II promoter in response to stress	0.000408	0.0631	43	172	2	4	2	[Notch1 - notch 1, Trp53 - transformation related protein 53]
GO:0072091	regulation of stem cell proliferation	0.000408	0.0597	43	172	2	4	2	[Notch1 - notch 1, Trp53 - transformation related protein 53]
GO:0051090	regulation of DNA-binding transcription factor activity	0.000488	0.0679	16.12	172	4	8	3	[Chuk - conserved helix-loop-helix ubiquitous kinase, Kras - v-ki-ras2 kirsten rat sarcoma viral oncogene homolog, Ripk4 - receptor-interacting serine-threonine kinase 4]
GO:0009967	positive regulation of signal transduction	0.000522	0.0692	3.35	172	19	27	10	[Chuk - conserved helix-loop-helix ubiquitous kinase, Notch2 - notch 2, Fgf9 - fibroblast growth factor 9, Nlgn1 - neuroligin 1, Kras - v-ki-ras2 kirsten rat sarcoma viral oncogene homolog, Fam58b - family with sequence similarity 58, member b, Notch1 - notch 1, Osbpl8 - oxysterol binding protein-like 8, Trp53 - transformation related protein 53, Fgf21 - fibroblast growth factor 21]
GO:0010647	positive regulation of cell communication	0.000547	0.0692	1.83	172	22	81	19	[Chuk - conserved helix-loop-helix ubiquitous kinase, Spred1 - sprouty protein with evh-1 domain 1, related sequence, Fgf9 - fibroblast growth factor 9, Fam58b - family with sequence similarity 58, member b, Notch1 - notch 1, Ins1 - insulin i, Osbpl8 - oxysterol binding protein-like 8, Trp53 - transformation related protein 53, Fgf21 - fibroblast growth factor 21, Trdn - triadin, Pfkfb2 - 6-phosp…
GO:0023056	positive regulation of signaling	0.000547	0.0662	1.83	172	22	81	19	[Chuk - conserved helix-loop-helix ubiquitous kinase, Spred1 - sprouty protein with evh-1 domain 1, related sequence, Fgf9 - fibroblast growth factor 9, Fam58b - family with sequence similarity 58, member b, Notch1 - notch 1, Ins1 - insulin i, Osbpl8 - oxysterol binding protein-like 8, Trp53 - transformation related protein 53, Fgf21 - fibroblast growth factor 21, Trdn - triadin, Pfkfb2 - 6-phosp…
GO:0009966	regulation of signal transduction	0.000814	0.0943	2.83	172	27	27	12	[Chuk - conserved helix-loop-helix ubiquitous kinase, Notch2 - notch 2, Fgf9 - fibroblast growth factor 9, Kras - v-ki-ras2 kirsten rat sarcoma viral oncogene homolog, Nlgn1 - neuroligin 1, Vrk2 - vaccinia related kinase 2, Fam58b - family with sequence similarity 58, member b, Notch1 - notch 1, Osbpl8 - oxysterol binding protein-like 8, Fgf21 - fibroblast growth factor 21, Apc2 - adenomatosis po…
GO:0009653	anatomical structure morphogenesis	0.000956	0.106	3.19	172	20	27	10	[Chuk - conserved helix-loop-helix ubiquitous kinase, Notch2 - notch 2, Fgf9 - fibroblast growth factor 9, Kras - v-ki-ras2 kirsten rat sarcoma viral oncogene homolog, Nlgn1 - neuroligin 1, 2410089E03Rik - riken cdna 2410089e03 gene, Notch1 - notch 1, Ripk4 - receptor-interacting serine-threonine kinase 4, Tbcc - tubulin-specific chaperone c, Trp53 - transformation related protein 53]
