# Supplementary material for: Genomic landscape and clonal architecture of mouse oral squamous cell carcinomas dictate tumour ecology
Source: Nat Commun. 2020 Nov 9;11:5671. doi: 10.1038/s41467-020-19401-9 (PMC7652942; doi:10.1038/s41467-020-19401-9)
Supplement: Supplementary file 9 — Supplementary Data 6 [file 41467_2020_19401_MOESM9_ESM.xlsx]

## Sheet: Legend
Supplementary Data 6. Linear regression analysis to establish the relationship between the total number of mutations and the VAF value in each gene and the clinical parameters (rows). The estimates for the model’s coefficients, the standard deviation of the sampling distribution of the estimate of the coefficient under the standard regression assumptions, the tvalue and two-sided p-value (Pr(>|t|…
Legend
Estimate	Estimates for the model’s coefficients
Std. Error	the standard deviation of the sampling distribution of the estimate of the coefficient under the standard regression assumptions. Such standard deviations are called standard errors of the corresponding quantity
t value	the value of the t-statistic for testing whether the corresponding regression coefficient is different from 0
Pr(>|t|)	the p-value for the hypothesis test for which the t value is the test statistic. It tells you the probability of a test statistic at least as unusual as the one you obtained, if the null hypothesis were true.
gene	the gene
variable	the clinical value

## Sheet: VAF
Estimate	Std. Error	t value	Pr(>|t|)	gene	variable
4.58e-05	7.29e-06	6.27929	3.15e-06	Acaca	Immune_infiltrate_CD45_cells_mm2
0.000145	3.59e-05	4.04902	0.000685	Acaca	Tcell_infiltrate_CD3_cells_mm2
2.8e-05	8.71e-06	3.21437	0.0039945	Akap9	Immune_infiltrate_CD45_cells_mm2
0.00011	3.37e-05	3.26274	0.00458418	Akap9	Tcell_infiltrate_CD3_cells_mm2
6.02e-05	7.65e-06	7.87511	0.000531	C1qtnf1	Immune_infiltrate_CD45_cells_mm2
0.000214	5.08e-05	4.21255	0.0135584	C1qtnf1	Tcell_infiltrate_CD3_cells_mm2
4.82e-05	1.54e-05	3.13831	0.00460885	Chuk	Immune_infiltrate_CD45_cells_mm2
0.000164	6.77e-05	2.42232	0.0250421	Chuk	Tcell_infiltrate_CD3_cells_mm2
3.37e-05	7.43e-06	4.53037	5.69e-05	Col27a1	Immune_infiltrate_CD45_cells_mm2
-0.079416	0.0378355	-2.09898	0.042517	Col27a1	Exofitic
0.000122	2.77e-05	4.40098	8.81e-05	Col27a1	Tcell_infiltrate_CD3_cells_mm2
2.89e-05	9.53e-06	3.03576	0.00402107	Col6a6	Immune_infiltrate_CD45_cells_mm2
9.85e-05	4.29e-05	2.29857	0.0274435	Col6a6	Tcell_infiltrate_CD3_cells_mm2
0.00131726	0.000334	3.94089	0.000336	Col6a6	Macrophage_infiltrate_CD68_cells_mm2
3.24e-05	1.1e-05	2.93955	0.00916067	Corin	Immune_infiltrate_CD45_cells_mm2
2.56e-05	8.21e-06	3.11688	0.00484958	Ctnna2	Immune_infiltrate_CD45_cells_mm2
-0.0973529	0.0371527	-2.62035	0.015296	Ctnna2	Exofitic
0.000132	2.4e-05	5.48121	4.06e-05	Ctnna2	Tcell_infiltrate_CD3_cells_mm2
4.03e-05	1.03e-05	3.90794	0.000341	Fat1	Immune_infiltrate_CD45_cells_mm2
0.00014	4.25e-05	3.30095	0.00218089	Fat1	Tcell_infiltrate_CD3_cells_mm2
4.55e-05	1.06e-05	4.31219	7.59e-05	Fsip2	Immune_infiltrate_CD45_cells_mm2
0.000214	4.58e-05	4.66706	2.99e-05	Fsip2	Tcell_infiltrate_CD3_cells_mm2
0.00102069	0.000394	2.59024	0.0130413	Fsip2	Macrophage_infiltrate_CD68_cells_mm2
0.000122	2.06e-05	5.89785	2.93e-05	Hdac6	Immune_infiltrate_CD45_cells_mm2
0.0892044	0.037376	2.38667	0.0306114	Hdac6	Tumour_Grade
0.00037	0.000102	3.64242	0.00538061	Hdac6	Tcell_infiltrate_CD3_cells_mm2
3.83e-05	7.3e-06	5.23896	3.1e-06	Herc2	Immune_infiltrate_CD45_cells_mm2
-0.0702794	0.0359405	-1.95544	0.0560212	Herc2	Exofitic
0.000135	3.13e-05	4.31671	8.85e-05	Herc2	Tcell_infiltrate_CD3_cells_mm2
4.05e-05	1.08e-05	3.75409	0.00158083	Kntc1	Immune_infiltrate_CD45_cells_mm2
0.000136	4.58e-05	2.98055	0.00933505	Kntc1	Tcell_infiltrate_CD3_cells_mm2
4.49e-05	1.08e-05	4.15816	0.00112396	Kras	Immune_infiltrate_CD45_cells_mm2
0.000228	3.01e-05	7.5776	1.89e-05	Kras	Tcell_infiltrate_CD3_cells_mm2
4.1e-05	1.15e-05	3.58468	0.00428334	Krt24	Immune_infiltrate_CD45_cells_mm2
0.000131	6.12e-05	2.14841	0.0572175	Krt24	Tcell_infiltrate_CD3_cells_mm2
3.3e-05	7.02e-06	4.70163	8.07e-05	Lama3	Immune_infiltrate_CD45_cells_mm2
-0.144619	0.0433794	-3.33382	0.00258048	Lama3	Exofitic
0.000136	3.04e-05	4.46786	0.000212	Lama3	Tcell_infiltrate_CD3_cells_mm2
-0.0353654	0.0089178	-3.96571	0.0106818	Muc15	Tumour_Grade
3.81e-05	1.14e-05	3.32666	0.0032039	Nlgn1	Immune_infiltrate_CD45_cells_mm2
-0.000168	8.36e-05	-2.01154	0.056128	Notch1	Proliferation_EdU_cells_per_mm2
0.000131	5.38e-05	2.43995	0.0252625	Notch1	Tcell_infiltrate_CD3_cells_mm2
0.00131093	0.000492	2.66589	0.0157505	Notch1	Macrophage_infiltrate_CD68_cells_mm2
3.9e-05	9.52e-06	4.09574	0.0263224	Pfkfb2	Immune_infiltrate_CD45_cells_mm2
2.55e-05	1.22e-05	2.09005	0.0454924	Plec	Immune_infiltrate_CD45_cells_mm2
-0.000263	9.65e-05	-2.72827	0.0112605	Plec	Proliferation_EdU_cells_per_mm2
0.000181	5.4e-05	3.34889	0.00278211	Plec	Tcell_infiltrate_CD3_cells_mm2
0.0016976	0.000455	3.72971	0.00109798	Plec	Macrophage_infiltrate_CD68_cells_mm2
3.57e-05	1.42e-05	2.52536	0.0253463	Rev3l	Immune_infiltrate_CD45_cells_mm2
0.00013	5.93e-05	2.20014	0.0464853	Rev3l	Tcell_infiltrate_CD3_cells_mm2
-0.0899074	0.0281826	-3.19018	0.0242602	Ripk4	Tumour_Grade
-0.2245	0.0542121	-4.14114	0.00898705	Ripk4	Invasive
-0.00033	8.9e-05	-3.7053	0.0341525	Ripk4	Tcell_infiltrate_CD3_cells_mm2
3.33e-05	7.04e-06	4.72522	2.48e-05	Syne2	Immune_infiltrate_CD45_cells_mm2
0.000106	2.99e-05	3.54826	0.00105085	Syne2	Tcell_infiltrate_CD3_cells_mm2
0.000156	6.11e-06	25.6293	0.0248269	Tgfbr2	Proliferation_EdU_cells_per_mm2
3.62e-05	7.89e-06	4.59401	7.83e-05	Trp53	Immune_infiltrate_CD45_cells_mm2
0.000181	3.4e-05	5.31989	2.44e-05	Trp53	Tcell_infiltrate_CD3_cells_mm2
-6.64e-05	0.000281	-0.235871	0.0515818	Notch2	Macrophage_infiltrate_CD68_cells_mm2

## Sheet: number of mutations
Estimate	Std. Error	t value	Pr(>|t|)	gene	variable
0.000365	0.000132	2.7586	0.00775285	Akap9	Immune_infiltrate_CD45_cells_mm2
0.00118522	0.000511	2.32019	0.0246282	Akap9	Tcell_infiltrate_CD3_cells_mm2
0.247174	0.103301	2.39277	0.0197153	Akap9	Tumour_Grade
4.32e-05	2.09e-05	2.06477	0.0434254	C1qtnf1	Immune_infiltrate_CD45_cells_mm2
0.000248	8.11e-05	3.06267	0.00359024	C1qtnf1	Tcell_infiltrate_CD3_cells_mm2
0.148148	0.0737407	2.00904	0.0488221	Casp8	Tumour_Grade
0.00113748	0.000383	2.96729	0.00467367	Chuk	Tcell_infiltrate_CD3_cells_mm2
0.157588	0.07827	2.01338	0.048351	Chuk	Tumour_Grade
0.000338	0.000141	2.39068	0.0207882	Col27a1	Tcell_infiltrate_CD3_cells_mm2
0.0534556	0.0272553	1.96129	0.0542682	Col27a1	Tumour_Grade
1.26608	0.359447	3.52231	0.000802	Col6a6	Exofitic
0.000311	0.000152	2.04517	0.0453835	Col6a6	Immune_infiltrate_CD45_cells_mm2
-0.000884	0.000436	-2.02602	0.0480096	Col6a6	Proliferation_EdU_cells_per_mm2
0.429683	0.108485	3.96077	0.000193	Col6a6	Tumour_Grade
0.513645	0.19875	2.58437	0.0120848	Ctnna2	Exofitic
0.147675	0.0616981	2.39351	0.019679	Ctnna2	Tumour_Grade
0.148148	0.0737407	2.00904	0.0488221	Dtwd1	Exofitic
0.148148	0.0737407	2.00904	0.0488221	Dtwd1	Exofitic
1.38791	0.398402	3.4837	0.000905	Fat1	Exofitic
-0.00117476	0.00056	-2.09724	0.0409489	Fat1	Proliferation_EdU_cells_per_mm2
0.41625	0.123464	3.37143	0.00128187	Fat1	Tumour_Grade
0.662768	0.292741	2.264	0.0270257	Fsip2	Exofitic
0.207059	0.0901554	2.29669	0.0249723	Fsip2	Tumour_Grade
4.48e-05	1.69e-05	2.65858	0.0101249	Hdac6	Immune_infiltrate_CD45_cells_mm2
0.000202	4.34e-05	4.65591	2.57e-05	Hdac6	Tcell_infiltrate_CD3_cells_mm2
0.000474	0.000151	3.13507	0.00269611	Herc2	Immune_infiltrate_CD45_cells_mm2
0.00182676	0.000571	3.20021	0.00243564	Herc2	Tcell_infiltrate_CD3_cells_mm2
0.367426	0.11705	3.13905	0.0025792	Herc2	Tumour_Grade
0.000797	0.00021	3.79792	0.00041	Kntc1	Tcell_infiltrate_CD3_cells_mm2
0.0994997	0.0496618	2.00354	0.0494242	Kntc1	Tumour_Grade
0.44898	0.198847	2.25792	0.0274812	Lama3	Invasive
0.32846	0.165634	1.98305	0.051725	Lama3	Exofitic
0.000145783	6.55e-05	2.22727	0.0298246	Lama3	Immune_infiltrate_CD45_cells_mm2
0.155086	0.0488746	3.17315	0.00233202	Lama3	Tumour_Grade
0.173469	0.0795804	2.1798	0.0330786	Muc15	Invasive
0.000231	0.000107	2.15921	0.0358613	Muc15	Tcell_infiltrate_CD3_cells_mm2
0.0407634	0.0203663	2.00151	0.0496486	Muc15	Tumour_Grade
0.625731	0.313981	1.99289	0.0506088	Nlgn1	Exofitic
0.191681	0.0968413	1.97933	0.0521531	Nlgn1	Tumour_Grade
0.000178	4.98e-05	3.58289	0.000696	Notch1	Immune_infiltrate_CD45_cells_mm2
0.00046	0.000191	2.40263	0.0201935	Notch1	Tcell_infiltrate_CD3_cells_mm2
0.0634612	0.0412398	1.53883	0.0128853	Notch1	Tumour_Grade
0.232943	0.090579	2.57171	0.0124911	Notch2	Exofitic
-0.000247	0.000117	-2.10548	0.0401935	Notch2	Proliferation_EdU_cells_per_mm2
0.0869001	0.0272373	3.19048	0.00221499	Notch2	Tumour_Grade
0.0808783	0.0308071	2.62531	0.0108518	Plec	Tumour_Grade
0.765306	0.208458	3.67128	0.000504	Ptch1	Invasive
0.000273	6.78e-05	4.0277	0.000166	Ptch1	Immune_infiltrate_CD45_cells_mm2
0.00122434	0.000258	4.73806	1.96e-05	Ptch1	Tcell_infiltrate_CD3_cells_mm2
0.172503	0.0542968	3.17704	0.0023052	Ptch1	Tumour_Grade
0.296296	0.108142	2.73987	0.00798538	Rapsn	Exofitic
-0.00279915	0.00127999	-2.18685	0.0334596	Rapsn	Macrophage_infiltrate_CD68_cells_mm2
0.381092	0.160109	2.3802	0.0203415	Rev3l	Exofitic
0.136372	0.048586	2.80682	0.00665021	Rev3l	Tumour_Grade
0.74269	0.374553	1.98287	0.0517459	Syne2	Exofitic
0.279229	0.113708	2.45566	0.0168332	Syne2	Tumour_Grade
0.142857	0.0503911	2.83497	0.00617988	Tgfbr2	Invasive
0.0307578	0.0130488	2.35714	0.0215369	Tgfbr2	Tumour_Grade
0.228275	0.115053	1.98409	0.0516062	Trp53	Tumour_Grade
